# Supplementary material for: Experience with animals, religion, and social integration predict anthropomorphism across five countries
Source: iScience. 2025 Jun 18;28(7):112693. doi: 10.1016/j.isci.2025.112693 (PMC12432846; doi:10.1016/j.isci.2025.112693)
Supplement: Document S2. Datasets and R script used in this study — Script: R script to analyze the data with a modeling approach. Data S1: Raw experimental data for Models 1 to 5. Data S2: Raw experimental data for Model 6. [file mmc2.zip]

Archive with 3 entries (3 files):
- Data S1.txt
- Data S2.txt
- Script.txt
