# Supplementary material for: Experience with animals, religion, and social integration predict anthropomorphism across five countries
Source: iScience. 2025 Jun 18;28(7):112693. doi: 10.1016/j.isci.2025.112693 (PMC12432846; doi:10.1016/j.isci.2025.112693)
Supplement: Document S2. Datasets and R script used in this study — Script: R script to analyze the data with a modeling approach. Data S1: Raw experimental data for Models 1 to 5. Data S2: Raw experimental data for Model 6. [file mmc2.zip › Data S2.txt]

anthro.score	anthro.trait	formal.education	religion	exposure.monkey	experience.animals	social.integration	allo.idio	age	gender	income	country	subject
0.8	deceive	3	islam	5	0.571428571	2.001056338	0.5875	20	female	0.11	Indonesia	1
0.8	deceive	3	islam	3	0.2	2.597300469	0.525	19	female	0.11	Indonesia	2
0.4	deceive	3	islam	5	0.8	1.490375587	0.575	32		0.05	Indonesia	3
1	deceive	3	islam	5	0.571428571	2.301877934	0.55	27	female	0.025	Indonesia	4
1	deceive	3	islam	5	0.428571429	1.918544601	0.5125	29	male	0.025	Indonesia	5
1	deceive	3	islam	5	0.2	1.077042254	0.6	30	male	0.15	Indonesia	6
1	deceive	3	islam	5	0.4	3.138967136	0.5875	39	male	0.025	Indonesia	7
1	deceive	4	islam	5	0.6	2.999178404	0.55	30	male	0.1	Indonesia	8
0.6	deceive	3	islam	4	0.8	2.324178404	0.5625	27	female	0.1	Indonesia	9
1	deceive	3	islam	5	0.857142857	2.628755869	0.5375	31	male	0.1	Indonesia	10
0.8	deceive	3	islam	5	1	2.516338028	0.375	23	male	0.075	Indonesia	11
1	deceive	3	islam	5	0.6	2.126877934	0.5875	47	female	0.05	Indonesia	12
0.8	deceive	4	islam	5	0.4	2.238967136	0.5375	20	male	0.15	Indonesia	13
0.4	deceive	2	islam	5	0.714285714	2.707511737	0.5625	39	female	0.15	Indonesia	14
1	deceive	3	islam	5	0.2	1.662793427	0.55	31	female	0.1	Indonesia	15
0.8	deceive	3	islam	5	0.2	1.065751174	0.625	56	male	0.25	Indonesia	16
0.6	deceive	3	islam	5	0.714285714	3.737089202	0.5375	25	female	0.05	Indonesia	17
0.8	deceive	3	islam	5	0.4	2.263755869	0.55	46	male	0.15	Indonesia	18
1	deceive	3	christianism	5	1	2.76870892	0.525	32	male	0.1	Indonesia	19
0.8	deceive	3	islam	5	0.428571429	2.150751174	0.5	31	female	0.05	Indonesia	20
1	deceive	3	islam	5	0.2	3.028755869	0.55	45	male	0.25	Indonesia	21
0.8	deceive	4	islam	5	1	2.760211268	0.5625	41	male	0.35	Indonesia	22
1	deceive	4	islam	5	0.857142857	3.299178404	0.625	43	male	0.4	Indonesia	23
1	deceive	3	islam	5	0.857142857	1.949460094	0.6	34	female	0.35	Indonesia	24
0.6	deceive	3	islam	2	0.857142857	2.545422535	0.4625	24	male	0.15	Indonesia	25
0.8	deceive	3	islam	2	0.857142857	2.745422535	0.5875	24	male	0.15	Indonesia	26
0.8	deceive	3	islam	2	0.857142857	2.714671362	0.5375	23	male	0	Indonesia	27
0.8	deceive	3	islam	3	0.714285714	2.012089202	0.575	24	male	0.05	Indonesia	28
0.8	deceive	3	islam	5	0.4	1.972300469	0.6	17	female	0.05	Indonesia	29
0.8	deceive	3	islam	5	0.714285714	1.666666667	0.55	19	female	0.05	Indonesia	30
0.4	deceive	3	islam	5	0	2.845422535	0.6	19	female	0.05	Indonesia	31
0.8	deceive	3	islam	4	0.571428571	1.86870892	0.55	17	male	0.15	Indonesia	32
0.4	deceive	4	islam	4	0.857142857	2.126877934	0.5375	32	male	0.2	Indonesia	33
0.4	deceive	2	islam	4	0.571428571	2.062089202	0.575	18	female	0.05	Indonesia	34
1	deceive	4	islam	4	1	4.31584507	0.5125	36	male	0.4	Indonesia	35
1	deceive	3	islam	4	0.714285714	1.460586854	0.575	25	male	0.05	Indonesia	36
0.4	deceive	3	islam	5	0.571428571	2.610211268	0.5625	25	male	0.125	Indonesia	37
0.6	deceive	3	islam	5	0.714285714	3.535446009	0.6	22	male	0.1	Indonesia	38
1	deceive	2	islam	5	0.714285714	2.017629108	0.575	57	male	0.15	Indonesia	39
0.4	deceive	4	islam	4	0.571428571	2.824178404	0.55	29	male	0.1	Indonesia	40
0.4	deceive	3	islam	4	0.571428571	1.905751174	0.5375	23	female	0.1	Indonesia	41
0.4	deceive	2	islam	5	0.8	2.314084507	0.575	27	male	0.1	Indonesia	42
0.8	deceive	3	islam	5	0.714285714	2.871877934	0.575	35	female	0.25	Indonesia	43
0.8	deceive	3	islam	5	0.714285714	2.994178404	0.6	20	female	0.05	Indonesia	44
0.6	deceive	3	islam	4	1	2.798967136	0.5625	20	female	0.05	Indonesia	45
0.8	deceive	3	islam	5	1	2.701877934	0.575	18	female	0.05	Indonesia	46
0.4	deceive	3	islam	2	0.571428571	1.010211268	0.6	22	female	0.2	Indonesia	47
0.8	deceive	3	islam	5	0.857142857	1.688967136	0.5125	30	female	0.05	Indonesia	48
0.8	deceive	3	islam	4	0.857142857	1.962089202	0.575	34	female	0.05	Indonesia	49
0.8	deceive	3	islam	4	0.857142857	1.920422535	0.5875	24	female	0.075	Indonesia	50
0.6	deceive	2	islam	4	0.714285714	1.810211268	0.575	28	female	0.15	Indonesia	51
0.6	deceive	2	islam	5	0.571428571	3.178755869	0.55	40	female	0.08	Indonesia	52
0.4	deceive	2	islam	4	1	2.856690141	0.6125	46	male	0.25	Indonesia	53
0.8	deceive	3	christianism	4	0.857142857	2.675211268	0.525	20	female	0.05	Indonesia	54
0.8	deceive	3	islam	4	1	4.032042254	0.525	26	female	0.1	Indonesia	55
0.8	deceive	3	islam	4	1	2.339084507	0.5	25	female	0.075	Indonesia	56
0.8	deceive	2	islam	5	0.857142857	2.22241784	0.575	36	male	0.27	Indonesia	57
0.4	deceive	2	islam	4	0.571428571	1.830375587	0.525	45	male	0.2	Indonesia	58
0.8	deceive	2	islam	4	0.571428571	1.949178404	0.5875	40	female	0.075	Indonesia	59
1	deceive	3	islam	5	0.857142857	2.410211268	0.525	24	female	0.08	Indonesia	60
0.8	deceive	3	islam	5	0.8	1.431126761	0.6125	25	female	0.05	Indonesia	61
0.6	deceive	3	islam	5	0.857142857	1.981877934	0.5625	30	female	0.1	Indonesia	62
0.8	deceive	4	islam	4	0.6	3.212089202	0.525	23	female	0.015	Indonesia	63
0.4	deceive	4	islam	4	1	2.878755869	0.575	58	female	0.275	Indonesia	64
0.4	deceive	2	islam	5	0.2	1.59741784	0.575	36	female	0	Indonesia	65
0.8	deceive	3	islam	4	0.428571429	1.79741784	0.5875	57	female	0.1	Indonesia	66
0.8	deceive	3	islam	3	0.571428571	1.537793427	0.6	23	female	0.05	Indonesia	67
0.4	deceive	1	islam	4	0.2	3.047535211	0.6	48	male	0.5	Indonesia	68
0.4	deceive	3	islam	4	0.4	1.943544601	0.5125	30	female	0.1	Indonesia	69
0.4	deceive	4	islam	4	0.857142857	2.443544601	0.55	29	male	0.15	Indonesia	70
0.4	deceive	4	islam	4	0.857142857	3.168544601	0.475	28	male	0.25	Indonesia	71
0.8	deceive	4	islam	5	0.857142857	3.085446009	0.6	27	male	0.1	Indonesia	72
0.8	deceive	3	islam	5	0.857142857	1.549084507	0.4625	53	male	0.15	Indonesia	73
0.4	deceive	3	islam	4	0.4	2.001877934	0.525	47	female	0.25	Indonesia	74
0.8	deceive	3	islam	4	0.2	2.203755869	0.55	30	male	0.1	Indonesia	75
0.8	deceive	4	christianism	5	1	2.912089202	0.5125	39	female	1	Indonesia	76
0.8	deceive	3	islam	5	0.285714286	1.461126761	0.5375	32	female	0.075	Indonesia	77
0.8	deceive	3	islam	5	0.714285714	1.935211268	0.55	39	female	0.1	Indonesia	78
0.8	deceive	3	islam	5	0.2	1.975211268	0.55	39	female	0.075	Indonesia	79
0.8	deceive	3	islam	4	0.857142857	2.343544601	0.575	39	female	0.075	Indonesia	80
0.8	deceive	2	islam	5	0.2	1.660211268	0.575	30	female	0.075	Indonesia	81
0.8	deceive	3	islam	5	0.714285714	1.812793427	0.6125	26	female	0.075	Indonesia	82
0.4	deceive	2	islam	4	0.428571429	1.827042254	0.575	17	female	0.065	Indonesia	83
0.8	deceive	2	islam	4	1	3.085211268	0.55	22	male	0.1	Indonesia	84
0.6	deceive	3	islam	4	0.2	2.446126761	0.475	27	male	0.1	Indonesia	85
0.8	deceive	3	islam	4	0.714285714	1.759295775	0.575	20	male	0.1	Indonesia	86
0.8	deceive	3	islam	4	0	1.690375587	0.525	21	female	0.075	Indonesia	87
0.8	deceive	2	islam	4	0.857142857	2.985211268	0.5625	25	female	0.075	Indonesia	88
0.8	deceive	3	islam	5	0.857142857	3.620422535	0.65	20	male	0.3	Indonesia	89
0.6	deceive	3	islam	5	1	1.629460094	0.5625	40	male	0.1	Indonesia	90
0.4	deceive	3	islam	5	0.4	1.388755869	0.55	20	male	0.15	Indonesia	91
0.8	deceive	3	islam	5	0.714285714	2.003169014	0.55	26	male	0.15	Indonesia	92
0.4	deceive	3	islam	4	0.428571429	2.899178404	0.55	56	male	0.3	Indonesia	93
0.6	deceive	4	islam	5	0.2	4.157511737	0.5375	34	male	0.25	Indonesia	94
0.8	deceive	3	islam	5	0.4	2.601877934	0.575	47	male	0.15	Indonesia	95
0.4	deceive	3	islam	2	1	4.073356808	0.6125	46	male	0.35	Indonesia	96
0.6	deceive	3	islam	5	0.4	2.965023474	0.5875	36	male	0.1	Indonesia	97
0.8	deceive	3	islam	5	0.857142857	1.699835681	0.575	43	male	0.15	Indonesia	98
0.8	deceive	3	islam	4	0.2	1.970422535	0.575	37	female	0.1	Indonesia	99
0.8	deceive	3	islam	5	0.857142857	2.255751174	0.525	20	male	0.125	Indonesia	100
0.8	deceive	3	islam	2	0.714285714	2.055211268	0.5625	22	male	0	Indonesia	101
0.8	deceive	3	islam	3	0.8	1.384646948	0.5625	23	male		Indonesia	102
0.6	deceive	3	islam	2	0.8	1.993544601	0.5875	21	female	0.075	Indonesia	103
0.8	deceive	3	islam	2	1	2.291877934	0.525	22	female	0.2	Indonesia	104
0.4	deceive	3	islam	4	0.8	1.668544601	0.5375	19	female	0.15	Indonesia	105
0.4	deceive	3	christianism	2	1	2.267253521	0.525	18	female	0.15	Indonesia	106
0.4	deceive	3	islam	2	1	2.126666667	0.5125	19	female	0.15	Indonesia	107
0.6	deceive	3	christianism	2	0.714285714	1.655604695	0.6375	18	female	0.15	Indonesia	108
0.8	deceive	3	islam	2	0.571428571	2.062793427	0.625	22	male		Indonesia	109
0.6	deceive	3	islam	2	0.857142857	2.216877934	0.5875	19	male	0.05	Indonesia	110
0.8	deceive	3	christianism	2	0.857142857	2.85141784	0.5625	18	female	0.2	Indonesia	111
0.6	deceive	3	christianism		0.714285714	2.204751174	0.525	18	female	0.15	Indonesia	112
0.8	deceive	3	islam	2	0.4	0.99741784	0.55	18	female	0	Indonesia	113
0.6	deceive	3	islam	1	0.714285714	1.690962441	0.5375	19	female	0	Indonesia	114
0.6	deceive	3	islam	2	0.5	2.04321784	0.5375	19	female	0.15	Indonesia	115
0.8	deceive	3	christianism	2	0.571428571	4.153755869	0.425	19	male	0.2	Indonesia	116
1	deceive	3	islam	2	0.714285714	4.563380282	0.4625	18	male	0	Indonesia	117
0.6	deceive	3	islam		0	1.786126761	0.5125	19	male	0	Indonesia	118
0.6	deceive	3	islam		0	2.346877934	0.5	19	male	0	Indonesia	119
0.8	deceive	3	islam	2	0.857142857	2.429460094	0.5625	18	female	0.2	Indonesia	120
0.8	deceive	3	islam	1	0.8	2.464084507	0.575	19	male	0	Indonesia	121
0.6	deceive	3	islam	1	0.857142857	1.951877934	0.4125	19	female	0	Indonesia	122
0.8	deceive	3	islam	1	0.8	2.241666667	0.5875	18	female	0	Indonesia	123
0.8	deceive	3	islam	1	0	2.21584507	0.625	19	female	0.05	Indonesia	124
0.8	deceive	3	islam	1	0.6	2.357511737	0.675	19	female	0	Indonesia	125
0.4	deceive	3	islam	2	0.8	2.365422535	0.6125	18	female	0.2	Indonesia	126
0.6	deceive	3	islam	2	0.857142857	2.368755869	0.6	18	female	0.35	Indonesia	127
0.6	deceive	3	islam		0.428571429	1.880751174	0.6125	18	female	0	Indonesia	128
0.6	deceive	3	islam	2	1	1.92241784	0.8625	19	female	0.075	Indonesia	129
0.8	deceive	3	christianism		0.714285714	3.115375587	0.525	19	male	0.2	Indonesia	130
0.6	deceive	3	islam	2	0.8	0.791666667	0.5875	19	male	0.35	Indonesia	131
0.8	deceive	3	islam	2	0.857142857	2.357629108	0.4625	19	female	0	Indonesia	132
0.8	deceive	3	islam	2	0.571428571	1.499084507	0.4625	18	female	0.35	Indonesia	133
0.8	deceive	3	islam	2	0.857142857	3.31584507	0.5875	19	male	0.2	Indonesia	134
0.6	deceive	3	islam	2	0.857142857	1.993544601	0.6125	18	male	0.35	Indonesia	135
0.4	deceive	3	islam		0.2	1.431126761	0.5375	19	male	0	Indonesia	136
0.6	deceive	3	islam	2	0.571428571	0.508333333	0.5	19	female	0.075	Indonesia	137
0.4	deceive	3	christianism	1	0.75	1.58741784	0.45	18	female	0	Indonesia	138
0.6	deceive	3	islam	2	0.714285714	3.28241784	0.6	19	male	0.05	Indonesia	139
1	deceive	3	islam	1	0.857142857	0.983333333	0.55	18	female	0.18	Indonesia	140
0.6	deceive	3	islam	4	0.4	2.41584507	0.625	19	male	0.075	Indonesia	141
0.2	deceive	3	islam	2	0.571428571	1.062042254	0.55	18	male	0.35	Indonesia	142
0.6	deceive	3	islam		0.428571429	1.845586854	0.6	17	female	0.05	Indonesia	143
0.6	deceive	3	islam	1	1	2.426173709	0.4875	18	male	0	Indonesia	144
0.6	deceive	3	islam	2	0	0.57	0.5625	18	male	0	Indonesia	145
0.8	deceive	3	islam	2	0.4	1.542666667	0.6	18	male	0	Indonesia	146
0.6	deceive	3	islam	2	1	1.616666667	0.5	18	male	0.05	Indonesia	147
0.6	deceive	3	islam		0.6	1.7	0.55	18	male	0	Indonesia	148
0.2	deceive	3	islam	2	0.6	2.880962441	0.4875	20	male	0	Indonesia	149
0.6	deceive	3	islam	2	0.714285714	2.390375587	0.5	18	male	0.35	Indonesia	150
0.8	deceive	3	christianism	2	0.6	3.345422535	0.55	18	female		Indonesia	151
0.4	deceive	3	islam	2	0.8	2.532042254	0.5375	18	female		Indonesia	152
0.2	deceive	3	islam	2	0	1.279460094	0.5	19	female	0.075	Indonesia	153
0.6	deceive	3	islam	1	0.8	1.668544601	0.5	18	female	0.05	Indonesia	154
0.6	deceive	3	islam		0.6	2.268544601	0.55	19	male		Indonesia	155
0.6	deceive	3	islam	2	0.6	2.290422535	0.5375	18	female	0.075	Indonesia	156
0.6	deceive	3	islam	1	0.4	1.201056338	0.5375	19	male	0.05	Indonesia	157
0.6	deceive	3	islam	2	0.8	1.73881784	0.575	19	male		Indonesia	158
0.8	deceive	3	islam	2	0.6	2.066666667	0.625	20	male	0.075	Indonesia	159
0.8	deceive	3	islam	1	0.5	1.396126761	0.4875	18	female	0.075	Indonesia	160
0.8	deceive	3	christianism	2	0.6	2.278755869	0.5875	18	male		Indonesia	161
0.6	deceive	3	islam	2	1	0.846666667	0.5	18	female	0.075	Indonesia	162
0.6	deceive	3	christianism	3	1	2.598333333	0.5	18	male	0.05	Indonesia	163
0.6	deceive	3	islam		0.6	3.417253521	0.5125	18	male	0.075	Indonesia	164
0.6	deceive	3	christianism	2	0.6	2.961511737	0.575	18	female		Indonesia	165
0.8	deceive	3	islam	2	1	1.770422535	0.5625	19	male	0.35	Indonesia	166
0.8	deceive	3	islam	2	0.857142857	2.030751174	0.625	18	female	0.05	Indonesia	167
0.6	deceive	3	islam	2	0.857142857	1.891502347	0.5125	18	female	0.05	Indonesia	168
0.6	deceive	3	islam	2	0.6	0.8	0.475	18	female	0.075	Indonesia	169
0.8	deceive	3	islam	2	0.857142857	2.626877934	0.575	18	female		Indonesia	170
0.6	deceive	3	islam	1	0.4	1.750751174	0.5625	19	female	0.075	Indonesia	171
0.8	deceive	3	christianism	3	1	1.694835681	0.3875	18	female		Indonesia	172
0.8	deceive	3	islam	2	1	1.645422535	0.525	18	female		Indonesia	173
0.6	deceive	3	islam	1	0.2	1.397042254	0.625	18	female	0.075	Indonesia	174
0.8	deceive	3	islam	2	1	1.351877934	0.4625	19	female	0.05	Indonesia	175
0.8	deceive	3	islam	2	0.714285714	1.701877934	0.5125	18	female	0.05	Indonesia	176
0.8	deceive	3	islam		1	0.733333333	0.4125	19	female	0.05	Indonesia	177
0.8	deceive	3	islam	2	0.714285714	0.896126761	0.5	17	female	0.05	Indonesia	178
0.6	deceive	3	islam	2	0.714285714	2.195962441	0.4375	19	female	0.075	Indonesia	179
0.6	deceive	3	islam	2	0.6	3.093544601	0.525	19	female	0.35	Indonesia	180
0.4	deceive	3	islam	2	0.8	1.379084507	0.65	18	female	0.35	Indonesia	181
0.4	deceive	3	islam	2	0.714285714	1.780751174	0.6375	18	female		Indonesia	182
0.6	deceive	3	christianism	2	0.714285714	3.04241784	0.525	19	male	0.05	Indonesia	183
0.8	deceive	3	christianism	2	0.857142857	0.679084507	0.5125	18	male	0.35	Indonesia	184
0.8	deceive	3	islam	1	1	1.254084507	0.5625	18	male		Indonesia	185
0.8	deceive	3	islam	2	0.857142857	2.141666667	0.5875	18	female	0.05	Indonesia	186
0.4	deceive	3	islam	1	0	1.371126761	0.727272727	19	female	0.05	Indonesia	187
0.8	deceive	3	islam	2	0.8	2.253755869	0.575	19	female	0.075	Indonesia	188
0.6	deceive	3	islam	4	0.571428571	1.491666667	0.5625	19	female	0.05	Indonesia	189
0.6	deceive	3	islam	2	0.857142857	0.525	0.525	18	female		Indonesia	190
0.6	deceive	3	islam	1	0.4	1.982089202	0.55	17	female	0.05	Indonesia	191
0.8	deceive	3	buddhism.induism	2	1	0.587793427	0.5	19	female	0.075	Indonesia	192
0.8	deceive	3	islam	2	0.714285714	1.914295775	0.5	18	female		Indonesia	193
0.8	deceive	3	christianism	2	0.571428571	0.605751174	0.625	18	male		Indonesia	194
0.6	deceive	3	islam	2	0.6	1.846877934	0.5125	18	female	0.05	Indonesia	195
0.4	deceive	3	christianism	2	0.714285714	1.952	0.525	18	female		Indonesia	196
0.8	deceive	3	islam	4	1	4.189671362	0.4875	19	female	0.075	Indonesia	197
0.8	deceive	3	islam	2	0.857142857	1.991666667	0.4625	18	female	0.075	Indonesia	198
0.8	deceive	3	islam	3	0.4	0.343544601	0.5375	18	female	0.075	Indonesia	199
0.8	deceive	3	islam	2	1	2.102369014	0.5375	18	female	0.075	Indonesia	200
0.6	deceive	3	islam	2	1	2.040375587	0.575	18	female		Indonesia	201
1	deceive	3	christianism		0.571428571	3.031151174	0.485714286	18	female		Indonesia	202
0.4	deceive	3	islam	2	0.8	3.413544601	0.4875	19	male		Indonesia	203
0.6	deceive	3	christianism	2	0.857142857	4.435211268	0.2375	19	male		Indonesia	204
0.8	deceive	3	islam	2	0.8	3.693544601	0.6	19	male	0.05	Indonesia	205
1	deceive	3	islam	2	1	2.755633803	0.5875	19	female	0.025	Indonesia	206
0.4	deceive	3	christianism	2	0.4	2.072042254	0.5625	18	female		Indonesia	207
0.6	deceive	3	christianism	2	0.857142857	1.303544601	0.6875	20	female	0.05	Indonesia	208
0.8	deceive	3	islam	2	0	0.74870892	0.525	21	male		Indonesia	209
0.6	deceive	3	christianism	2	0	1.64741784	0.55	22	female		Indonesia	210
0.6	deceive	3	islam	2	1	1.143755869	0.625	21	female		Indonesia	211
0.6	deceive	3	islam		0.6	2.237089202	0.5625	19	female		Indonesia	212
0.8	deceive	3	islam		0.6	2.474295775	0.6875	18	female		Indonesia	213
0.8	deceive	3	islam		0.857142857	2.324793427	0.5375	19	male		Indonesia	214
0.6	deceive	3	islam	2	0.6	1.926877934	0.5125	18	male	0.05	Indonesia	215
0.6	deceive	3	islam		0.4	1.516666667	0.525	18	male		Indonesia	216
0.8	deceive	3	islam	4	0.6	2.149460094	0.55	24	female		Indonesia	217
0.2	deceive	3	islam	2	0.75	3.324295775	0.4875	20	female	0.00004	Indonesia	218
0.8	deceive	3	islam		0.6	1.558215962	0.575	19	female		Indonesia	219
0.6	deceive	3	islam	2	0.6	1.585211268	0.5125	18	female		Indonesia	220
1	deceive	3	islam	2	0.833333333	1.06370892	0.5875	19	male		Indonesia	221
0.8	deceive	3	christianism	2	1	3.322300469	0.525	19	female	0.05	Indonesia	222
0.6	deceive	3	christianism	1	0.857142857	1.57241784	0.5875	18	male		Indonesia	223
0.8	deceive	3	christianism		0.428571429	2.940751174	0.525	19	female		Indonesia	224
0.8	deceive	3	christianism	2	0.8	1.800375587	0.5875	18	female	0.05	Indonesia	225
1	deceive	3	islam	1	0.857142857	1.887793427	0.5125	19	female		Indonesia	226
1	deceive	3	islam	2	0.6	1.529460094	0.5	18	female		Indonesia	227
1	deceive	3	christianism	3	1	1.976877934	0.5875	33	female		Indonesia	228
0.6	deceive	3	christianism	2	0.4	1.551173709	0.5625	23	female		Indonesia	229
0.6	deceive	3	christianism	3	0.8	2.130751174	0.625	21	male	0.2	Indonesia	230
0.6	deceive	3	islam	1	0.4	2.345422535	0.7	18	male	0.075	Indonesia	231
0.8	deceive	3	islam	5	0.6	0.503169014	0.5875	18	female		Indonesia	232
0.4	deceive	3	islam	2	0.857142857	2.158544601	0.6	18	female		Indonesia	233
0.6	deceive	3	islam	2	0.857142857	1.756629108	0.5125	18	female		Indonesia	234
0.8	deceive	3	christianism	1	0.2	1.500211268	0.5	19	female	0.075	Indonesia	235
0.6	deceive	3	christianism	1	0.857142857	3.868779343	0.5125	18	female		Indonesia	236
0.6	deceive	3	islam		1	0.525	0.575	19	male		Indonesia	237
0.6	deceive	3	christianism	2	1	1.125	0.55	18	male		Indonesia	238
0.6	deceive	3	islam	2	0.4	1.41	0.6	18	male		Indonesia	239
0.6	deceive	3	christianism	2	0.571428571	1.25870892	0.65	19	female	0.075	Indonesia	240
0.6	deceive	3	christianism	2	0.857142857	3.420211268	0.325	17	female	0.075	Indonesia	241
0.4	deceive	3	islam	2	1	1.360422535	0.6125	22	male		Indonesia	242
0.4	deceive	3	islam	1	0.6	2.441084507	0.6	21	male		Indonesia	243
0.8	deceive	3	islam	1	0.6	1.437300469	0.6375	18	female	0.35	Indonesia	244
0.4	deceive	3	islam		0	0.924084507	0.6625	18	female	0.075	Indonesia	245
0.6	deceive	3	islam	2	0.714285714	0.760211268	0.575	20	female		Indonesia	246
0.8	deceive	3	islam	3	0.714285714	2.479460094	0.6	19	female		Indonesia	247
0.6	deceive	3	islam	2	0.4	1.32	0.6	19	female		Indonesia	248
0.6	deceive		christianism	1	0.571428571	2.005751174	0.4375	18	female	0.3	Spain	249
0.8	deceive	3	none	1	1	0.947629108	0.4875	19	male	0.35	Spain	250
0.8	deceive	3	christianism	1	1	0.724726761	0.55	23	female		Spain	251
1	deceive	3	none	1	0.857142857	0.900211268	0.5375	18	female		Spain	252
0.6	deceive	3	christianism	1	0.8	3.947089202	0.275	20	male	0.5	Spain	253
1	deceive	3	none		1	2.055633803	0.575	19	male	0.216666667	Spain	254
0.8	deceive	3	christianism		0.8	2.440871362	0.5	17	male	0.416666667	Spain	255
0.4	deceive	3	christianism	1	0.8	1.23741784	0.55	21	male		Spain	256
1	deceive	3	christianism	2	0.8	0.466666667	0.5	18	female	0.5	Spain	257
0.8	deceive	3	none	1	0.6	1.761877934	0.55	17	male	0.333333333	Spain	258
0.6	deceive	3	christianism	1	0.857142857	1.73984507	0.4875	18	male		Spain	259
0.6	deceive	3	christianism	1	0.428571429	1.936531455	0.425	19	male	0.3	Spain	260
0.6	deceive	3	none	1	1	0.999242254	0.5625	20	male		Spain	261
1	deceive	3	none	1	0.6	1.01870892	0.375	18	male		Spain	262
0.8	deceive	3	christianism	1	0.8	1.876877934	0.5	19	male	0.333333333	Spain	263
1	deceive	3	none	1	1	2.272300469	0.5875	23	female		Spain	264
0.6	deceive	3	christianism	1	0.857142857	1.07870892	0.5875	18	female	0.216666667	Spain	265
0.6	deceive	3	none	1	0.5	1.184084507	0.5625	18	male	0.5	Spain	266
1	deceive	3	christianism	1	1	1.659155869	0.725	18	female	0.066666667	Spain	267
0.8	deceive	3	other	1	0.8	0.97870892	0.48	17	male	0.416666667	Spain	268
1	deceive	3	christianism	1	1	1.275835681	0.55	19	male	0.333333333	Spain	269
0.8	deceive	3	none	1	0.8	1.423666667	0.425	19	male	0.75	Spain	270
0.4	deceive	3	none	1	1	0.675460094	0.7	20	male	0.3	Spain	271
0.6	deceive	3	christianism	1	0.8	2.019460094	0.5125	18	male	0.005	Spain	272
0.8	deceive			1	0.6	1.505211268	0.642857143				Spain	273
0.8	deceive	3	none	1	0.857142857	0.541666667	0.7125	21	male		Spain	274
0.8	deceive	3	christianism	1	0.857142857	2.124586854	0.4625	19	male		Spain	275
0.2	deceive	3	none	1	0.714285714	0.44370892	0.675	18	male		Spain	276
0.8	deceive	4	none	1	1	0.915211268	0.4875	28	female	0.066666667	Spain	277
0.6	deceive	3	none	1	0.8	1.220375587	0.5375	19	male	0.183333333	Spain	278
0.8	deceive	3	none	2	1	1.059084507	0.6	19	male	0.169166667	Spain	279
1	deceive	4	christianism	1	0.714285714	1.795422535	0.4625	66	male		Spain	280
0.8	deceive	3	none	1	1	1.343920188	0.5125	20	male	0.333333333	Spain	281
1	deceive	4	christianism	2	0.857142857	1.42741784	0.425	56	male	0.383333333	Spain	282
0.8	deceive			1	0.8	1.778544601	0.6125				Spain	283
0.8	deceive	4	none	1	1	1.547089202	0.475	25	male	0.25	Spain	284
0.8	deceive	4	christianism	1	0.4	1.576666667	0.493333333	59	male	0.5	Spain	285
0.8	deceive	3	none	1	0.714285714	1.229084507	0.6625	19	male		Spain	286
0.6	deceive			1	0.714285714	0.984671362	0.45				Spain	287
1	deceive	3	none	1	0.857142857	1.467569014	0.65	20	male		Spain	288
1	deceive	3	christianism	1	0.8	1.355022535	0.5125	18	male		Spain	289
0.6	deceive	3	none	1	0.714285714	0.961126761	0.475	21	female		Spain	290
1	deceive			1	0.8	1.402042254	0.475				Spain	291
1	deceive	3	none	1	0.714285714	0.54870892	0.75	18	male		Spain	292
0.8	deceive	3	christianism	1	0.2	2.117511737	0.4125	23	male	0.166666667	Spain	293
0.8	deceive	3	none	1	0.6	1.165586854	0.6625	19	female	0.166666667	Spain	294
0.8	deceive	3	none	1	0.857142857	2.535211268	0.525	18	female		Spain	295
1	deceive	3	none	1	0.6	2.101877934	0.525	18	female	0.025	Spain	296
0.6	deceive	3	christianism	1	0.8	1.464084507	0.525	19	male		Spain	297
1	deceive	3	none	1	0.8	1.244422535	0.475	18	female	0.316666667	Spain	298
0.6	deceive	3	christianism	1	0.857142857	0.942169014	0.5625	21	female		Spain	299
1	deceive	3	buddhism.induism	2	0.8	2.076084507	0.5875	18	female	0.333333333	Spain	300
0.8	deceive	3	none	1	0.6	0.849295775	0.6	18	female	0.333333333	Spain	301
1	deceive	5	christianism	1	0.714285714		0.4375	55	male		Spain	302
0.6	deceive	3	none	1	0.714285714	1.029751174	0.5	18	female	0.5	Spain	303
0.8	deceive	3	none	1	1	2.287089202	0.45	18	female	0.333333333	Spain	304
0.8	deceive	3		1	0.6	0.879884507	0.55	18	female		Spain	305
0.6	deceive	3	none	1	0.857142857	0.724084507	0.575	18	female		Spain	306
0.8	deceive	4	christianism	1	1	2.643022535	0.4875	24	female	0.333333333	Spain	307
0.8	deceive	3	christianism	1	0.6	1.585211268	0.5625	18	male		Spain	308
1	deceive	3	christianism	1	0.6	1.403755869	0.65	20	female		Spain	309
0.8	deceive	3	christianism	2	0.8	0.933333333	0.5125	20	male	0.2	Spain	310
0.8	deceive	3	christianism	1	0.857142857	1.689671362	0.5125	18	male	0.25	Spain	311
0.8	deceive		none	1	0.571428571	1.13470892	0.6875	18	male		Spain	312
0.8	deceive	3	none	1	0.857142857	1.712355869	0.575	19	female	0.2	Spain	313
0.8	deceive	3	none	1	1	1.243779343	0.55	18	female		Spain	314
0.8	deceive	3	none	1	0.857142857	1.815962441	0.45	18	female	0.5	Spain	315
0.6	deceive	3	none	1	0.8	1.308920188	0.6125	18	female		Spain	316
0.8	deceive	3	christianism	1	0.8	1.830126761	0.5375	19	male	0.833333333	Spain	317
0.6	deceive			1	0.2	0.366666667	0.52				Spain	318
0.8	deceive	3	none	1	1	0.920422535	0.6125	18	female	1	Spain	319
0.8	deceive	3	none	1	0.571428571	1.764084507	0.75	18	male	0.04	Spain	320
0.8	deceive	3	christianism	1	0.8	1.821126761	0.4875	18	male		Spain	321
0.6	deceive	3	christianism	1	0.857142857	1.213755869	0.4625	18	female		Spain	322
0.8	deceive	3	christianism	1	0.8	0.862089202	0.5375	18	female		Spain	323
0.8	deceive	3	none	1	1	1.160422535	0.6625	18	female		Spain	324
0.8	deceive	3	christianism	1	0.8	1.558889202	0.55	18	female	0.25	Spain	325
0.8	deceive	3	none	1	1	1.175586854	0.525	18	female		Spain	326
0.8	deceive	3	none	1	0.714285714	1.201126761	0.6625	18	female	0.083333333	Spain	327
1	deceive	3	none	1	1	1.189460094	0.5375	18	female	0.183333333	Spain	328
0.8	deceive	3	none	1	0.857142857	1.061502347	0.5375	19	female	0.066666667	Spain	329
0.8	deceive	3	christianism	1	0.8	1.116126761	0.625	19	female		Spain	330
1	deceive	3	christianism	1	0.8	1.580633803	0.575	23	male		Spain	331
0.8	deceive	3		1	0.857142857	1.04741784	0.7375	18	female		Spain	332
0.6	deceive			1	0.714285714	1.712089202	0.575				Spain	333
1	deceive	3	none	1	0.8	1.606338028	0.6625	19	female		Spain	334
0.6	deceive	3		2	1	2.069178404	0.5375	19	female	0.666666667	Spain	335
0.6	deceive	3	none	1	1	0.988920188	0.55	19	female		Spain	336
1	deceive	3	none	1	0.571428571	2.768544601	0.6	18	male		Spain	337
0.8	deceive	3	christianism	1	1	1.453755869	0.6	22	female	0.233333333	Spain	338
0.8	deceive	3	christianism	1	0.714285714	2.061666667	0.3875	19	female		Spain	339
1	deceive	3	none	1	0.714285714	1.779835681	0.575	18	female		Spain	340
0.8	deceive	3	none	1	0.714285714	2.867089202	0.5375	20	male	0.666666667	Spain	341
0.8	deceive	3	none	1	0.714285714	2.845633803	0.5375	18	female		Spain	342
0.8	deceive	3	christianism	1	0.857142857	1.296822535	0.475	18	female	0.416666667	Spain	343
0.8	deceive	3	none	1	0.8	2.031173709	0.5	18	male		Spain	344
1	deceive	3	none	1	1	1.163775587	0.45	18	male	0.616666667	Spain	345
0.4	deceive	3		1	0.571428571	1.727253521	0.4375	18	male		Spain	346
1	deceive	3	none	1	0.857142857	1.183793427	0.5	21	male	0.133333333	Spain	347
1	deceive		other	1	1	1.748155869	0.5875	24	male	0.05	Spain	348
0.8	deceive	3	christianism	1	1	1.535538028	0.575	21	female	0.25	Spain	349
0.8	deceive	3	none	1	1	2.466126761	0.5	25	female	0.166666667	Spain	350
1	deceive	5	christianism	1	0.714285714	1.179835681	0.5875	65	male	0.583333333	Spain	351
0.6	deceive	3	christianism	1	1	0.594460094	0.5625	20	male		Spain	352
1	deceive	3	none	1	0.857142857	1.079962441	0.5875	18	female	0.283333333	Spain	353
0.8	deceive			1							Spain	354
1	deceive		none	1	0.857142857	1.290798122	0.55	18	female		Spain	355
1	deceive	4	none	2	1	0.77741784	0.4125	60	female	0.3	Spain	356
0.6	deceive	3	none	4	1	0.607344601	0.6125	28	female		Brazil	357
0.8	deceive										Brazil	358
0.6	deceive			4							Brazil	359
0.4	deceive	5	none	1	0.714285714	1.260751174	0.45	71	female	0.625	Brazil	360
0.6	deceive	3	other	1	1	1.213500469	0.5125	19	female	0.05	Brazil	361
0.8	deceive			3							Brazil	362
0.8	deceive	4	none	2	1	0.561126761	0.55	24	female	0.0375	Brazil	363
1	deceive	5	christianism	3	0.857142857	0.823544601	0.45	36	female	0.1	Brazil	364
0.4	deceive	5	other	5	0.6	1.382511737	0.3375	78	male	0.2	Brazil	365
0.8	deceive	3	none	2	0.857142857	0.907253521	0.6125	31	female	0.05	Brazil	366
1	deceive	5		3	0.857142857	1.835877934	0.5	38	male	0.0625	Brazil	367
0.6	deceive	5	none	1	0.6	1.140751174	0.475	38	female	0.15	Brazil	368
1	deceive	3		2	0.857142857	1.412089202	0.5125	23	male	0.0375	Brazil	369
0.6	deceive	3	none	1	0.857142857	1.07870892	0.625	26	female	0.0625	Brazil	370
0.6	deceive	3	other	1	1	1.431555869	0.5125	53	male	0.1125	Brazil	371
0.8	deceive	5	christianism	2	0.8	1.122629108	0.575	40	female	0.0002	Brazil	372
1	deceive			2							Brazil	373
0.2	deceive	5	christianism	5	1	1.315751174	0.55	59	male	0.175	Brazil	374
0.8	deceive	5	none	3	1	0.588544601	0.575	29	female	0.055	Brazil	375
1	deceive			2	1		0.575				Brazil	376
1	deceive			2							Brazil	377
0.8	deceive	4	none	1	0.6	0.760211268	0.5375	25	male	0.05	Brazil	378
1	deceive	5	none	4	0.857142857	0.558544601	0.5	39	male	0.25	Brazil	379
0.6	deceive	3	none	2	0.8	1.266822535	0.5625	26	female	0.0375	Brazil	380
1	deceive	4	none	5	1	1.303755869	0.525	24	female	0.05	Brazil	381
	deceive	3	none	2	0.857142857	1.453755869	0.525	28	male	0.15	Brazil	382
0.6	deceive	5	none	3	1	0.516877934	0.625	45	female	0	Brazil	383
0.6	deceive	5	other	2	0.714285714	1.007511737	0.5125	35	female	0.075	Brazil	384
0.8	deceive	5	none	2	0.6	1.65084507	0.375	79	female	0.375	Brazil	385
1	deceive	3	none	4	0.6	1.294084507	0.725	19	male		Brazil	386
0.6	deceive	3	none	1	1	1.847567136	0.3875	23	female		Brazil	387
0.6	deceive	5	none	2	1	1.115211268	0.4	55	female	0.5	Brazil	388
0.8	deceive	5	none	5	0.857142857	1.035289202	0.4875	29	female	0.055	Brazil	389
1	deceive	3		1	1	1.069671362	0.625	58	male	0.1	Brazil	390
0.6	deceive	4	none	4	1	0.824295775	0.3375	53	female	0.125	Brazil	391
1	deceive	5	christianism	5	0.6	0.5	0.425	47	male	0.15	Brazil	392
0.2	deceive	3	other	5	0.857142857	2.430422535	0.4625	53	female	0.15	Brazil	393
0.8	deceive	3	none	2	0.857142857	0.650962441	0.6	27	male	0.0375	Brazil	394
0.2	deceive	5	christianism	2	0.714285714	1.057793427	0.425	66	male	0.375	Brazil	395
0.6	deceive	3	none	1	0.857142857	0.5	0.5625	62	female		Brazil	396
1	deceive	5	christianism	1	1	1.046902347	0.4125	27	female	0.08	Brazil	397
1	deceive	3	none	3	0.857142857	0.814555869	0.5125	36	female	0.225	Brazil	398
1	deceive	5	none	1	0.714285714	1.392089202	0.3625	58	female	0.00025	Brazil	399
0.4	deceive	4	christianism	3	0.857142857	1.211877934	0.4875	21	female		Brazil	400
0.8	deceive	5	buddhism.induism	5	1	0.676155869	0.5875	48	male	0.25	Brazil	401
1	deceive			3							Brazil	402
0.6	deceive	4	none	3	0.6	1.823404695	0.4875	25	female	0.0375	Brazil	403
1	deceive	3	none	1	0.714285714	0.884169014	0.5	25	female	0.2	Brazil	404
0.8	deceive										Brazil	405
0.8	deceive	3	none	4	1	1.070211268	0.506666667	27	female	0.0625	Brazil	406
0.8	deceive			2							Brazil	407
0.8	deceive	5	none	2	1	0.838169014	0.55	64	female	0.45	Brazil	408
0.8	deceive	5	christianism	1	1	1.458169014	0.55	28	female	0.075	Brazil	409
1	deceive	3	none	2	1	0.690586854	0.6125	19	female	0.02	Brazil	410
0.8	deceive	5	none	1	1	0.950222535	0.4875	32	female	0.055	Brazil	411
1	deceive										Brazil	412
0.8	deceive	5	none	5	1	1.186178404	0.65	32	female	0.0575	Brazil	413
1	deceive	3	none	2	1	0.517042254	0.575	32	male	0.035	Brazil	414
0.6	deceive	3	none	2	0.75	1.264460094	0.5875	38	female	0.05	Brazil	415
0.8	deceive	5	none	1	0.857142857	0.842089202	0.475	52	female	0.125	Brazil	416
0.8	deceive	5	none	2	0.857142857	2.115422535	0.475	46	female	0.25	Brazil	417
0.8	deceive	3	none	2	0.6	0.757253521	0.52	70	female	0.175	Brazil	418
0.8	deceive			5	1		0.5375				Brazil	419
1	deceive			1	1	0.486338028	0.5625		female		Brazil	420
0.8	deceive	3	christianism	2	1	1.045422535	0.5	34	male	0.04	Brazil	421
0.8	deceive			2							Brazil	422
0.8	deceive	3	other	1	0.75	0.416666667	0.55	52	male		Brazil	423
0.4	deceive	3	christianism	2	0.714285714	0.573333333	0.5125	59	male		Brazil	424
0.8	deceive			2							Brazil	425
0.8	deceive	4	none	5	0.857142857	0.52241784	0.575	30	female	0.1	Brazil	426
0.8	deceive	4	none	2	0.857142857	0.375	0.65	79	female	0.25	Brazil	427
1	deceive	5	none	2	0.857142857	1.091793427	0.55	31	male	0.055	Brazil	428
0.6	deceive	3		2	1	0.86	0.5125	59	male		Brazil	429
1	deceive	5	christianism	2	1	1.101440376	0.5375	31	male	0.05	Brazil	430
1	deceive	5	none	5	0.714285714	1.182629108	0.5125	52	female	0.175	Brazil	431
0.4	deceive	5	other	3	0.857142857	0.917089202	0.425	52	male	0.25	Brazil	432
1	deceive	3	other	3	1	1.188920188	0.5625	26	female	0.045	Brazil	433
0.8	deceive	4	other	2	1	1.260422535	0.5625	25	male	0.025	Brazil	434
0.6	deceive	5	none	2	0.857142857	1.138356808	0.5	60	female	0.375	Brazil	435
0.8	deceive	5	none	1	0.6	1.037534272	0.625	64	female	0.2	Brazil	436
0.8	deceive	5	none	4	1	1.475822535	0.5875	52	male	0.5	Brazil	437
0.8	deceive										Brazil	438
1	deceive	5	christianism	2	0.6	0.910211268	0.65	62	male	0.25	Brazil	439
0.8	deceive	5	christianism	3	1	0.954460094	0.6	39	female		Brazil	440
1	deceive	5	other	2	0.857142857	1.662347418	0.4625	59	female	1	Brazil	441
1	deceive	5	other	2	0.6	0.839084507	0.5	65	female	0.35	Brazil	442
0.8	deceive	5	none	2	0.8	0.627889202	0.5125	65	male	0.475	Brazil	443
0.8	deceive			1							Brazil	444
0.6	deceive	5	none	2	1	1.900835681	0.5375	30	female	0.0875	Brazil	445
1	deceive	3	other	5	1	1.506556808	0.475	46	male	0.075	Brazil	446
0.8	deceive	4	none	1	1	1.982011268	0.525	57	male	0.15	Brazil	447
0.8	deceive	5	none	1	1	1.242920188	0.575	57	female	0.275	Brazil	448
0.4	deceive	4	other	2	1	0.881502347	0.4875	47	female	0.03	Brazil	449
0.8	deceive	5	none	4	0.8	0.320751174	0.6	50	male	0.125	Brazil	450
0.8	deceive	5	christianism	1	1	0.743755869	0.5375	66	male	0.15	Brazil	451
0.8	deceive	5	none	1	0.714285714	0.991126761	0.45	39	female	0.05	Brazil	452
1	deceive	5	none	3	1	1.783089202	0.4625	59	male	0.45	Brazil	453
0.8	deceive										Brazil	454
0.4	deceive										Brazil	455
1	deceive	4	none	2	1	1.073755869	0.55	28	female		Brazil	456
0.4	deceive	5	christianism	2	1	1.130422535	0.4625	48	female	0.25	Brazil	457
1	deceive										Brazil	458
0.8	deceive	5	none	3	1	1.025586854	0.475	50	male	0.25	Brazil	459
0.8	deceive	5	buddhism.induism	2	1	1.554084507	0.475	56	female	0.0375	Brazil	460
0.8	deceive			2							Brazil	461
0.8	deceive	5	none	1	0.857142857	0.754642254	0.6	51	female	0.25	Brazil	462
1	deceive			1							Brazil	463
0.8	deceive	5	other	5	0.6	0.721126761	0.5125	35	female	0.175	Brazil	464
0.6	deceive	5	none	3	1	1.404555869	0.45	56	male	0.1625	Brazil	465
0.8	deceive	5	none	2	0.714285714	1.05741784	0.6	42	female	0.25	Brazil	466
0.4	deceive			4							Brazil	467
0.2	deceive										Brazil	468
0.8	deceive	5	none	2	0.857142857	1.036877934	0.525	56	male	0.5	Brazil	469
0.2	deceive	5	none	2	1	0.703169014	0.5	48	female	0.2	Brazil	470
1	deceive	3	none	4	1	1.653311737	0.6125	25	male	0.067	Brazil	471
0.6	deceive			2							Brazil	472
1	deceive	5	none	5	1	1.227089202	0.6	42	female	0.0375	Brazil	473
0.8	deceive	4	christianism	1	0.6	1.472089202	0.5125	23	female	0.025	Brazil	474
0.8	deceive	5	none	1	0.8	1.94084507	0.4375	38	female	0.225	Brazil	475
0.8	deceive	5	none	2	1	1.280751174	0.5	49	male	0.3	Brazil	476
1	deceive										Brazil	477
1	deceive	3	none	3	1	1.543004695	0.6	25	female	0.075	Brazil	478
0.4	deceive	3	none	5	0.857142857	1.648920188	0.475	52	male	0.75	Brazil	479
1	deceive	5	none	2	0.857142857	0.718544601	0.6625	69	male	0.125	Brazil	480
0.2	deceive	3		3	0.857142857	0.333333333	0.4	47	female	0.05	Brazil	481
0.2	deceive										Brazil	482
1	deceive	5	christianism	4	1	1.091666667	0.525	51	female	0.225	Brazil	483
1	deceive	5	other	4	1	1.935477934	0.55	58	female	0.625	Brazil	484
1	deceive		none	2	1	0.644684507	0.45		male		Brazil	485
0.8	deceive	5	none	2	1	1.204600939	0.4375	29	male	0.055	Brazil	486
1	deceive			1							Brazil	487
0.8	deceive	3	none	2	1	2.627934272	0.5125	28	male	0.02	Brazil	488
1	deceive	5	other	4	0.75	3.960233803	0.275	49	male	0.3	Brazil	489
1	deceive	3	none	1	1	1.343333333	0.4375	28	female		Brazil	490
0.6	deceive			5							Brazil	491
0.4	deceive	3	christianism	2	0.8	0.451211268	0.52	39	female	0.075	Brazil	492
1	deceive			2							Brazil	493
0.4	deceive	5	christianism	2	1	0.984955869	0.4625	37	female	0.145	Brazil	494
0.4	deceive	3	christianism	2	0.6	1.833934272	0.6	65	female	0.1	Brazil	495
0.8	deceive			2							Brazil	496
0.8	deceive										Brazil	497
0.4	deceive	5	christianism	4	0.6	1.265633803	0.5625	37	female	0.2	Brazil	498
1	deceive	5	none		1	1.442511737	0.3875	42	female	0.25	Brazil	499
0.8	deceive			1							Brazil	500
0.8	deceive	5	none	1	0.714285714	1.129084507	0.45	49	female	0.5	Brazil	501
0.8	deceive			2							Brazil	502
0.8	deceive	5	christianism	1	0.6	0.950000939	0.425	35	female	0.25	Brazil	503
0.6	deceive	5	other	1	1	0.77530892	0.45	71	female	0.2	Brazil	504
0.6	deceive	5	none	3	0.8	1.542578404	0.4125	53	female	0.325	Brazil	505
0.8	deceive	5	none	4	0.857142857	1.676338028	0.475	51	male	0.1	Brazil	506
1	deceive	3	none	2	0.8	1.531877934	0.533333333	28	male	0.055	Brazil	507
0.6	deceive	3	none	2	1	1.497840376	0.475	26	female	0.055	Brazil	508
1	deceive	5	none	4	0.6	0.940422535	0.4125	52	female		Brazil	509
1	deceive	3	christianism	4	1	0.964835681	0.675	70	female	0.875	Brazil	510
0.4	deceive			1							Brazil	511
0.4	deceive	3	christianism	2	0.6	1.375600939	0.625	65	female	0.1	Brazil	512
0.6	deceive	4	buddhism.induism	2	1	3.007793427	0.575	24	male	0.148148148	Malaysia	513
1	deceive			3							Malaysia	514
0.8	deceive	4	islam	2	0.8	1.615151174	0.6625	21	female	0.055555556	Malaysia	515
0.8	deceive	3	none	3	0.714285714	0.771189671	0.625	23	male	0.037037037	Malaysia	516
0.8	deceive	4	buddhism.induism	2	0.8	2.148920188	0.45	22	male	0.296296296	Malaysia	517
0.8	deceive			1							Malaysia	518
0.2	deceive	3	islam	3	1	0.798755869	0.4375	22	female	0.022222222	Malaysia	519
1	deceive			1							Malaysia	520
0.8	deceive	3	islam	2	0.6	2.526869484	0.675	20	male		Malaysia	521
1	deceive			2	0.857142857	0.518333333	0.525				Malaysia	522
0.8	deceive	4	islam	2	1	1.402169014	0.525	21	female		Malaysia	523
0.8	deceive	4	islam	2	0.714285714	1.719253521	0.5375	21	female	0.044444444	Malaysia	524
0.6	deceive			2							Malaysia	525
0.4	deceive			2							Malaysia	526
0.2	deceive										Malaysia	527
1	deceive										Malaysia	528
0.8	deceive										Malaysia	529
0.6	deceive										Malaysia	530
0.4	deceive	4	islam	1	0.6	0.636666667	0.575	21	female		Malaysia	531
0.6	deceive	3	islam	5	1	1.488920188	0.5875	20	female	0.033333333	Malaysia	532
0.8	deceive			2							Malaysia	533
0.6	deceive	3	islam	3	0.6	1.447042254	0.5375	21	female	0.051851852	Malaysia	534
0.8	deceive	3	islam	2	1	1.492511737	0.6	20	female	0.111111111	Malaysia	535
1	deceive			4							Malaysia	536
0.6	deceive			1							Malaysia	537
0.6	deceive	3	islam	2	1	1.942089202	0.6	20	female	0.044444444	Malaysia	538
0.8	deceive	4	buddhism.induism	1	1	1.85461784	0.65	21	female	0.074074074	Malaysia	539
0.6	deceive	4	islam	2	1	0.984460094	0.5375	21	female	0.055555556	Malaysia	540
1	deceive			1	0.8	1.294178404	0.5				Malaysia	541
0.8	deceive										Malaysia	542
0.8	deceive	3	islam	3	0.857142857	2.286502347	0.5625	20	female	0.148148148	Malaysia	543
1	deceive			2							Malaysia	544
0.8	deceive	3	islam	2	1	1.834204695	0.575	24	female		Malaysia	545
0.6	deceive	3	islam	2	0.857142857	0.766793427	0.625	21	female	0.240740741	Malaysia	546
0.8	deceive	4	islam	2	0.857142857	0.61741784	0.65	21	female	0.077777778	Malaysia	547
0.4	deceive	3	islam	2	0.714285714	0.715	0.525	23	male	0.185185185	Malaysia	548
0.6	deceive	3	islam	2	0.714285714	1.971730516	0.625	21	female		Malaysia	549
0.8	deceive	4	islam	1	0.8	1.576575587	0.5875	21	female	0.037037037	Malaysia	550
0.8	deceive	4	islam	1	0.714285714		0.4875	20	female	0.02962963	Malaysia	551
0.8	deceive	4	islam	3	1	0.732042254	0.5125	23	female	0.259259259	Malaysia	552
0.8	deceive	4	islam	2	0.857142857	1.546920188	0.575	22	female	0.111111111	Malaysia	553
0.6	deceive										Malaysia	554
0.6	deceive			2							Malaysia	555
0.8	deceive			2							Malaysia	556
1	deceive	3	islam	5	0.6	1.646126761	0.4875	22	female	0.114814815	Malaysia	557
0.6	deceive	4	islam	2	0.8	2.259389671	0.55	20	male	0.031481481	Malaysia	558
0.6	deceive	4	islam	1	0.6		0.5625	20	female	0.035185185	Malaysia	559
0.6	deceive	4	islam	3	1	1.670422535	0.6125	21	female	0.037037037	Malaysia	560
0.8	deceive										Malaysia	561
1	deceive			2	0.857142857	1.182677934	0.8				Malaysia	562
0.6	deceive	3	buddhism.induism	3	0.4	1.079084507	0.6	23	female	0.074074074	Malaysia	563
0.6	deceive			3							Malaysia	564
1	deceive			5							Malaysia	565
0.8	deceive	4	buddhism.induism	4	0.6	1.579586854	0.5125	23	male	0.111111111	Malaysia	566
1	deceive										Malaysia	567
0.8	deceive	4		2	0.857142857	1.013544601	0.65	23	female		Malaysia	568
0.8	deceive	4	islam	1	1	1.591502347	0.5625	22	female	0.111111111	Malaysia	569
0.8	deceive	3	other	4	1	1.890375587	0.6	21	male	0.296296296	Malaysia	570
0.6	deceive	3	islam	2	0.857142857	0.736126761	0.6	23	female	0.111111111	Malaysia	571
0.4	deceive	3	islam	2	1	2.17741784	0.55	22	female	0.185185185	Malaysia	572
0.4	deceive		none	4	1	1.437089202	0.6	22	female		Malaysia	573
0.8	deceive	4	none	5	0.714285714	0.692133333	0.65	22	female		Malaysia	574
0.6	deceive	4	christianism	2	0.8	1.546477934	0.65	23	female	0.259259259	Malaysia	575
1	deceive	3	christianism	5	0.4	1.116877934	0.5125	23	male	0.111111111	Malaysia	576
1	deceive	4	buddhism.induism	2	0.8	1.16370892	0.575	22	female	0.240740741	Malaysia	577
0.8	deceive	3	islam	5	0.8	2.04741784	0.55	22	female	0.148148148	Malaysia	578
1	deceive			5							Malaysia	579
0.8	deceive	3	buddhism.induism	4	0.571428571	2.325211268	0.525	23	female	0.092592593	Malaysia	580
0.8	deceive	3	islam	1	0.857142857	0.998920188	0.4625	22	female	0.185185185	Malaysia	581
0.8	deceive	3	islam	2	0.8	1.424084507	0.5625	22	female	0.666666667	Malaysia	582
0.4	deceive	4	islam	2	1	1.676126761	0.675	19	female	0.122222222	Malaysia	583
0.6	deceive	4	buddhism.induism	2	1	1.593755869	0.55	22	male		Malaysia	584
0.4	deceive	4	islam	5	1	0.867042254	0.5625	22	female	0.011111111	Malaysia	585
0.6	deceive			2	0.8	0.903575587	0.5375				Malaysia	586
0.8	deceive	4	buddhism.induism	4			0.55	23	female	0.111111111	Malaysia	587
0.4	deceive	3	islam	2	0.857142857		0.625	27	male		Malaysia	588
0.6	deceive			2	0.428571429	0.807460094	0.525				Malaysia	589
0.8	deceive			3							Malaysia	590
1	deceive	4	islam	2	0.6	1.728755869	0.575	22	male		Malaysia	591
0.8	deceive			3							Malaysia	592
0.8	deceive	4	islam	2	0.857142857	0.654084507	0.6	21	female	0.016666667	Malaysia	593
0.8	deceive	3	none	1	1	0.801666667	0.7	21	male	0.074074074	Malaysia	594
0.8	deceive	4	buddhism.induism	2	0.6	0.830375587	0.6625	21	female	0.148148148	Malaysia	595
0.6	deceive			2							Malaysia	596
0.8	deceive										Malaysia	597
0.4	deceive	3	islam	2	1	0.983333333	0.6125	22	male	0.37037037	Malaysia	598
0.4	deceive			2							Malaysia	599
0.8	deceive			2							Malaysia	600
0.6	deceive	4	islam	2	1	1.047793427	0.5625	22	female	0.137037037	Malaysia	601
1	deceive	4	islam	2	1	0.496877934	0.5375	21	female	0.166666667	Malaysia	602
1	deceive			2							Malaysia	603
0.8	deceive										Malaysia	604
0.6	deceive	4	christianism	1	1	1.566126761	0.55	23	female		Malaysia	605
0.6	deceive	4	islam	2	0.6	0.993544601	0.475	23	female		Malaysia	606
0.8	deceive	3	christianism	2	0.857142857	0.852884507	0.45	23	female	0.074074074	Malaysia	607
0.8	deceive	3	islam	2	0.857142857	0.505375587	0.5375	22	female	0.055555556	Malaysia	608
1	deceive										Malaysia	609
0.8	deceive	4	none	3	0.8	0.894460094	0.5875	24	female		Malaysia	610
0.2	deceive	4	islam	3	1	0.543544601	0.55	22	female		Malaysia	611
0.8	deceive	3	islam	2	0.857142857	1.507089202	0.475	22	female	0.111111111	Malaysia	612
1	deceive	3	buddhism.induism	2	0.8	2.131	0.4625	23	male	1	Malaysia	613
0.6	deceive	4	islam	3	0.857142857	1.350633803	0.625	22	male	0.148148148	Malaysia	614
0.6	deceive	4	islam	5	0.4	1.410633803	0.575	21	female		Malaysia	615
0.8	deceive	4	buddhism.induism	2	1	1.297042254	0.55	23	female	0.148148148	Malaysia	616
0.6	deceive										Malaysia	617
0.4	deceive			1	0.6	1.57	0.55				Malaysia	618
1	deceive	4	buddhism.induism	4	0.8	1.16	0.5375	21	female		Malaysia	619
1	deceive	4	islam	2	0.857142857	1.308333333	0.5625	22	female		Malaysia	620
0.8	deceive										Malaysia	621
1	deceive	3	islam	2	1	1.025211268	0.7	22	female		Malaysia	622
0.6	deceive	3	buddhism.induism	1	0.857142857	0.75370892	0.5125	21	female		Malaysia	623
0.6	deceive	3	buddhism.induism	1	0.857142857	0.90741784	0.6	21	female	0.111111111	Malaysia	624
0.6	deceive			2							Malaysia	625
0.8	deceive										Malaysia	626
1	deceive	3	islam	2	1	1.596666667	0.5625	22	male		Malaysia	627
1	deceive			2	0.8	1.512793427	0.5375	25	female		Malaysia	628
1	deceive	4	buddhism.induism	2	0.714285714	1.725751174	0.425	23	female		Malaysia	629
0.8	deceive	5	islam	3	0.8	1.425684507	0.533333333	44	male	0.037037037	Malaysia	630
0.4	deceive	3		3	1	0.994769014	0.2875	31	female	0.185714286	Mexico	631
1	deceive	4	none	5	0.857142857	1.097793427	0.5625	28	female	0.142857143	Mexico	632
0.8	deceive	4	none	1	0.857142857	1.668084507	0.5375	31	female		Mexico	633
1	deceive	4	none	5	1	2.27304507	0.4875	36	female	0.257142857	Mexico	634
0.6	deceive	3		1	0.857142857	1.253544601	0.5875	23	female	0.085714286	Mexico	635
0.8	deceive	3	none	1	0.857142857	1.084835681	0.6625	32	male	0.214285714	Mexico	636
1	deceive	4	christianism	2	0.857142857	1.637089202	0.575	25	female	0.071428571	Mexico	637
0.8	deceive	4	none	1	0.6	1.454460094	0.5375	26	female	0.028571429	Mexico	638
1	deceive	3	christianism	1	1	0.765	0.5	26	female	0.042857143	Mexico	639
0.8	deceive	5	christianism	1	0.6	1.112300469	0.4875	40		0.571428571	Mexico	640
0.6	deceive	3	none	1	0.857142857	2.015586854	0.5	23	female	0.042857143	Mexico	641
0.8	deceive	4	none	1	0.857142857	0.599084507	0.525	33	female	0.142857143	Mexico	642
0.8	deceive			1	0.8	1.702089202	0.4625				Mexico	643
0.6	deceive	3	none	1	1	0.939084507	0.55	22	female		Mexico	644
0.4	deceive	4	christianism	1	0.857142857	1.148593427	0.5125	24	female	0.042857143	Mexico	645
0.8	deceive	3	none	1	1	1.27084507	0.55	20	male	0.428571429	Mexico	646
1	deceive	5	christianism	4	0.8	1.119755869	0.525	26	male	0.214285714	Mexico	647
0.4	deceive										Mexico	648
0.6	deceive	4	none	1	0.5	2.053755869	0.5375	25	male	0.214285714	Mexico	649
0.8	deceive	4		2	0.857142857	1.025666667	0.3625	51	female		Mexico	650
0.8	deceive	5	none	1	1	1.426338028	0.5125	32	female	0.15	Mexico	651
0.2	deceive			2							Mexico	652
0.8	deceive	5	other	1	1	2.309600939	0.4875	32	female	0.057142857	Mexico	653
0.6	deceive			1							Mexico	654
0.8	deceive	4	other	1	1	1.86084507	0.65	33	male		Mexico	655
1	deceive	4	none	1	1	2.188755869	0.5125	30	male	0.285714286	Mexico	656
0.8	deceive	5	none	1	0.8	1.37430892	0.5375	33	female	0.142857143	Mexico	657
1	deceive	4	none	2	0.8	0.917793427	0.5875	34	male	0.114285714	Mexico	658
0.8	deceive	4	christianism	2	0.8	0.813266667	0.5375	30	female	0.088571429	Mexico	659
0.4	deceive			1							Mexico	660
0.8	deceive	4	none	1	1	0.884460094	0.575	27	male	0.071428571	Mexico	661
0.8	deceive			1							Mexico	662
0.6	deceive	3	christianism	1	0.833333333	1.333755869	0.546666667	21	female	0.014285714	Mexico	663
0.8	deceive	4	none	1	0.8	1.498544601	0.575	24	male	0.571428571	Mexico	664
0.8	deceive										Mexico	665
	deceive			1							Mexico	666
0.8	deceive	5	buddhism.induism	2	0.857142857	2.183920188	0.525	61	female	0.242857143	Mexico	667
0.6	deceive	4	none	2	1	2.059084507	0.5875	36	female	0.142857143	Mexico	668
0.8	deceive	4	christianism	4	0.8	1.493356808	0.546666667	42	male	0.257142857	Mexico	669
1	deceive	4	none	2	1	0.892253521	0.5375	74	female	0.285714286	Mexico	670
1	deceive	4	other	2	0.571428571	3.096877934	0.5375	54	female	0.857142857	Mexico	671
0.8	deceive	5	none	1	1	0.867793427	0.5125	34	female	0.214285714	Mexico	672
0.8	deceive	5	none	4	1	0.888544601	0.6125	37	female	0.285714286	Mexico	673
0.8	deceive	4	none	1	1	1.478920188	0.725	25	female	0.171428571	Mexico	674
1	deceive										Mexico	675
0.6	deceive										Mexico	676
1	deceive	5	christianism	1	0.6	0.811084507	0.5625	35	female	0.071428571	Mexico	677
1	deceive	5	none	3	1	1.798967136	0.475	37	female		Mexico	678
0.8	deceive	4	none	1	0.5	1.341877934	0.525	25	male		Mexico	679
1	deceive			2							Mexico	680
0.6	deceive	4	none	1	0.714285714	1.723380282	0.5625	32	male		Mexico	681
1	deceive										Mexico	682
0.6	deceive										Mexico	683
1	deceive	5	none	2	1	0.990751174	0.55	33	male	0.428571429	Mexico	684
0.8	deceive	5	none	1	1	1.058126761	0.5	44	female	0.285714286	Mexico	685
1	deceive	4	none	2	1	2.278555869	0.5625	31	male	0.342857143	Mexico	686
0.8	deceive	4	christianism	5	1	2.314084507	0.5375	39	male	0.142857143	Mexico	687
0.8	deceive	3	none	1	1	1.214084507	0.575	56	male	0.014285714	Mexico	688
1	deceive										Mexico	689
	deceive	5	none	2	1	1.403967136	0.55	35	male	0.042857143	Mexico	690
1	deceive	4		2	1	2.170422535	0.575	32	female		Mexico	691
0.8	deceive										Mexico	692
1	deceive	5	christianism	2	1	0.949284507	0.55	27	male	0.214285714	Mexico	693
0.8	deceive	4	christianism	3	1	2.632511737	0.6125	38	female	0.071428571	Mexico	694
1	deceive										Mexico	695
0.8	deceive	4	christianism	1	1	1.265633803	0.5875	29	female	0.085714286	Mexico	696
0.6	deceive	3	christianism	1	1	1.725422535	0.6625	34	male	0.142857143	Mexico	697
0.4	deceive	4	christianism	2	1	0.725211268	0.4875	54	female	0.05	Mexico	698
1	deceive			3	1	1.244084507	0.5625				Mexico	699
0.8	deceive	4	none	1	0.857142857	0.554084507	0.65	26	male	0	Mexico	700
1	deceive	5	none	2	0.857142857	0.852793427	0.5875	28	female		Mexico	701
1	deceive	4	none	2	1	0.981126761	0.6375	30	female	0.114285714	Mexico	702
0.8	deceive			1							Mexico	703
0.6	deceive		christianism	2	0.857142857	0.952071362	0.6	41	male		Mexico	704
0.8	deceive	5	christianism	1	0.857142857	1.59084507	0.5375	38	male	0.428571429	Mexico	705
0.8	deceive	4	christianism	2	1	1.187089202	0.4875	32	male	0.228571429	Mexico	706
0.8	deceive	5	christianism	3	0.6	1.154253521	0.525	46	male		Mexico	707
1	deceive	4	christianism	1	1	1.943544601	0.5375	57	female	0.035714286	Mexico	708
0.8	deceive			1							Mexico	709
0.8	deceive	3	none	4	0.857142857	1.495422535	0.675	33	male	0.021428571	Mexico	710
0.6	deceive	5	other	1	0.857142857	1.909671362	0.5125	38	female		Mexico	711
0.8	deceive	5	christianism	1	1	1.663169014	0.4875	38	female	0.1	Mexico	712
0.6	deceive	5	christianism	1	0.4	3.023755869	0.5375	41	female	0.285714286	Mexico	713
0.8	deceive			1	1	0.458751174	0.675				Mexico	714
1	deceive	5	none	1	1	0.849835681	0.5	37	female		Mexico	715
0.6	deceive	4	none	1	1	0.90970892	0.5125	21	female	0.214285714	Mexico	716
0.8	deceive	5	christianism	3	0.857142857	1.385422535	0.55	57	female		Mexico	717
0.6	deceive	5	christianism	1	1	1.432793427	0.3625	28	female	0.171428571	Mexico	718
0.8	deceive	5	none	1	1	0.821126761	0.5625	39	female	0.000285714	Mexico	719
1	deceive	5	christianism	1	1	0.782924883	0.3875	59	female		Mexico	720
0.2	deceive										Mexico	721
0.8	deceive	5	christianism	2	0.6	0.7538	0.6	50	female	0.771428571	Mexico	722
0.4	deceive	3	christianism	1	0.857142857	1.31081784	0.45	27	female	0.142857143	Mexico	723
0.8	deceive	5	none	1	0.571428571	0.61570892	0.55	40	female	0.128571429	Mexico	724
1	deceive	4	christianism	1	1	1.047877934	0.5	26	female		Mexico	725
0.6	deceive	5	christianism	1	0.8	1.482089202	0.525	25	female		Mexico	726
0.6	deceive	3	christianism	1	0.857142857	1.184084507	0.55	22	female	0.114285714	Mexico	727
0.8	deceive	3		2	0.8	2.001877934	0.575	37	male	0.257142857	Mexico	728
0.8	deceive	5	christianism	1	0.714285714	0.912300469	0.6	45	female	0.285714286	Mexico	729
0.8	deceive	5	none	1	1	0.790751174	0.5875	37	female	0.142857143	Mexico	730
0.6	deceive	5	none	1	0.857142857	1.959042254	0.4625	39	female	0.5	Mexico	731
1	deceive	5	none	1	1	0.35370892	0.5625	30	female	0.428571429	Mexico	732
0.8	deceive	5	none	1	1	0.959962441	0.5125	35	female		Mexico	733
0.8	deceive										Mexico	734
0.8	deceive										Mexico	735
0.6	deceive	5	christianism	1	0.714285714	1.358169014	0.5875	32	female	0.021428571	Mexico	736
0.8	deceive	5	none	2	1	0.909793427	0.5875	50	female	0.714285714	Mexico	737
0.6	deceive	5	none	1	0.857142857	2.511842254	0.4375	55	female	0.857142857	Mexico	738
0.6	deceive	5	christianism	2	1	1.952511737	0.4875	60	female	0.714285714	Mexico	739
0.8	deceive			2							Mexico	740
0.2	deceive	5	other	1	1	1.537934272	0.5	40	female	1	Mexico	741
0.8	emotion1	3	islam	5	0.571428571	2.001056338	0.5875	20	female	0.11	Indonesia	1
0.6	emotion1	3	islam	3	0.2	2.597300469	0.525	19	female	0.11	Indonesia	2
0.8	emotion1	3	islam	5	0.8	1.490375587	0.575	32		0.05	Indonesia	3
0.8	emotion1	3	islam	5	0.571428571	2.301877934	0.55	27	female	0.025	Indonesia	4
0.8	emotion1	3	islam	5	0.428571429	1.918544601	0.5125	29	male	0.025	Indonesia	5
0.8	emotion1	3	islam	5	0.2	1.077042254	0.6	30	male	0.15	Indonesia	6
0.8	emotion1	3	islam	5	0.4	3.138967136	0.5875	39	male	0.025	Indonesia	7
0.8	emotion1	4	islam	5	0.6	2.999178404	0.55	30	male	0.1	Indonesia	8
0.8	emotion1	3	islam	4	0.8	2.324178404	0.5625	27	female	0.1	Indonesia	9
0.8	emotion1	3	islam	5	0.857142857	2.628755869	0.5375	31	male	0.1	Indonesia	10
1	emotion1	3	islam	5	1	2.516338028	0.375	23	male	0.075	Indonesia	11
0.8	emotion1	3	islam	5	0.6	2.126877934	0.5875	47	female	0.05	Indonesia	12
0.8	emotion1	4	islam	5	0.4	2.238967136	0.5375	20	male	0.15	Indonesia	13
0.8	emotion1	2	islam	5	0.714285714	2.707511737	0.5625	39	female	0.15	Indonesia	14
0.8	emotion1	3	islam	5	0.2	1.662793427	0.55	31	female	0.1	Indonesia	15
0.8	emotion1	3	islam	5	0.2	1.065751174	0.625	56	male	0.25	Indonesia	16
0.8	emotion1	3	islam	5	0.714285714	3.737089202	0.5375	25	female	0.05	Indonesia	17
0.8	emotion1	3	islam	5	0.4	2.263755869	0.55	46	male	0.15	Indonesia	18
0.8	emotion1	3	christianism	5	1	2.76870892	0.525	32	male	0.1	Indonesia	19
0.4	emotion1	3	islam	5	0.428571429	2.150751174	0.5	31	female	0.05	Indonesia	20
0.8	emotion1	3	islam	5	0.2	3.028755869	0.55	45	male	0.25	Indonesia	21
0.8	emotion1	4	islam	5	1	2.760211268	0.5625	41	male	0.35	Indonesia	22
0.8	emotion1	4	islam	5	0.857142857	3.299178404	0.625	43	male	0.4	Indonesia	23
0.8	emotion1	3	islam	5	0.857142857	1.949460094	0.6	34	female	0.35	Indonesia	24
0.8	emotion1	3	islam	2	0.857142857	2.545422535	0.4625	24	male	0.15	Indonesia	25
0.8	emotion1	3	islam	2	0.857142857	2.745422535	0.5875	24	male	0.15	Indonesia	26
0.6	emotion1	3	islam	2	0.857142857	2.714671362	0.5375	23	male	0	Indonesia	27
0.8	emotion1	3	islam	3	0.714285714	2.012089202	0.575	24	male	0.05	Indonesia	28
0.8	emotion1	3	islam	5	0.4	1.972300469	0.6	17	female	0.05	Indonesia	29
0.8	emotion1	3	islam	5	0.714285714	1.666666667	0.55	19	female	0.05	Indonesia	30
0.4	emotion1	3	islam	5	0	2.845422535	0.6	19	female	0.05	Indonesia	31
0.8	emotion1	3	islam	4	0.571428571	1.86870892	0.55	17	male	0.15	Indonesia	32
0.6	emotion1	4	islam	4	0.857142857	2.126877934	0.5375	32	male	0.2	Indonesia	33
0.8	emotion1	2	islam	4	0.571428571	2.062089202	0.575	18	female	0.05	Indonesia	34
1	emotion1	4	islam	4	1	4.31584507	0.5125	36	male	0.4	Indonesia	35
0.8	emotion1	3	islam	4	0.714285714	1.460586854	0.575	25	male	0.05	Indonesia	36
0.4	emotion1	3	islam	5	0.571428571	2.610211268	0.5625	25	male	0.125	Indonesia	37
0.8	emotion1	3	islam	5	0.714285714	3.535446009	0.6	22	male	0.1	Indonesia	38
1	emotion1	2	islam	5	0.714285714	2.017629108	0.575	57	male	0.15	Indonesia	39
0.8	emotion1	4	islam	4	0.571428571	2.824178404	0.55	29	male	0.1	Indonesia	40
0.8	emotion1	3	islam	4	0.571428571	1.905751174	0.5375	23	female	0.1	Indonesia	41
0.8	emotion1	2	islam	5	0.8	2.314084507	0.575	27	male	0.1	Indonesia	42
0.8	emotion1	3	islam	5	0.714285714	2.871877934	0.575	35	female	0.25	Indonesia	43
0.8	emotion1	3	islam	5	0.714285714	2.994178404	0.6	20	female	0.05	Indonesia	44
0.8	emotion1	3	islam	4	1	2.798967136	0.5625	20	female	0.05	Indonesia	45
0.8	emotion1	3	islam	5	1	2.701877934	0.575	18	female	0.05	Indonesia	46
0.4	emotion1	3	islam	2	0.571428571	1.010211268	0.6	22	female	0.2	Indonesia	47
0.8	emotion1	3	islam	5	0.857142857	1.688967136	0.5125	30	female	0.05	Indonesia	48
0.8	emotion1	3	islam	4	0.857142857	1.962089202	0.575	34	female	0.05	Indonesia	49
0.8	emotion1	3	islam	4	0.857142857	1.920422535	0.5875	24	female	0.075	Indonesia	50
0.8	emotion1	2	islam	4	0.714285714	1.810211268	0.575	28	female	0.15	Indonesia	51
0.8	emotion1	2	islam	5	0.571428571	3.178755869	0.55	40	female	0.08	Indonesia	52
0.8	emotion1	2	islam	4	1	2.856690141	0.6125	46	male	0.25	Indonesia	53
0.8	emotion1	3	christianism	4	0.857142857	2.675211268	0.525	20	female	0.05	Indonesia	54
0.8	emotion1	3	islam	4	1	4.032042254	0.525	26	female	0.1	Indonesia	55
0.8	emotion1	3	islam	4	1	2.339084507	0.5	25	female	0.075	Indonesia	56
0.8	emotion1	2	islam	5	0.857142857	2.22241784	0.575	36	male	0.27	Indonesia	57
0.8	emotion1	2	islam	4	0.571428571	1.830375587	0.525	45	male	0.2	Indonesia	58
0.8	emotion1	2	islam	4	0.571428571	1.949178404	0.5875	40	female	0.075	Indonesia	59
1	emotion1	3	islam	5	0.857142857	2.410211268	0.525	24	female	0.08	Indonesia	60
0.6	emotion1	3	islam	5	0.8	1.431126761	0.6125	25	female	0.05	Indonesia	61
0.8	emotion1	3	islam	5	0.857142857	1.981877934	0.5625	30	female	0.1	Indonesia	62
0.8	emotion1	4	islam	4	0.6	3.212089202	0.525	23	female	0.015	Indonesia	63
0.4	emotion1	4	islam	4	1	2.878755869	0.575	58	female	0.275	Indonesia	64
0.8	emotion1	2	islam	5	0.2	1.59741784	0.575	36	female	0	Indonesia	65
0.8	emotion1	3	islam	4	0.428571429	1.79741784	0.5875	57	female	0.1	Indonesia	66
0.6	emotion1	3	islam	3	0.571428571	1.537793427	0.6	23	female	0.05	Indonesia	67
0.4	emotion1	1	islam	4	0.2	3.047535211	0.6	48	male	0.5	Indonesia	68
0.4	emotion1	3	islam	4	0.4	1.943544601	0.5125	30	female	0.1	Indonesia	69
0.8	emotion1	4	islam	4	0.857142857	2.443544601	0.55	29	male	0.15	Indonesia	70
0.4	emotion1	4	islam	4	0.857142857	3.168544601	0.475	28	male	0.25	Indonesia	71
0.8	emotion1	4	islam	5	0.857142857	3.085446009	0.6	27	male	0.1	Indonesia	72
0.4	emotion1	3	islam	5	0.857142857	1.549084507	0.4625	53	male	0.15	Indonesia	73
0.6	emotion1	3	islam	4	0.4	2.001877934	0.525	47	female	0.25	Indonesia	74
0.8	emotion1	3	islam	4	0.2	2.203755869	0.55	30	male	0.1	Indonesia	75
0.8	emotion1	4	christianism	5	1	2.912089202	0.5125	39	female	1	Indonesia	76
0.8	emotion1	3	islam	5	0.285714286	1.461126761	0.5375	32	female	0.075	Indonesia	77
0.8	emotion1	3	islam	5	0.714285714	1.935211268	0.55	39	female	0.1	Indonesia	78
0.8	emotion1	3	islam	5	0.2	1.975211268	0.55	39	female	0.075	Indonesia	79
0.6	emotion1	3	islam	4	0.857142857	2.343544601	0.575	39	female	0.075	Indonesia	80
0.8	emotion1	2	islam	5	0.2	1.660211268	0.575	30	female	0.075	Indonesia	81
0.8	emotion1	3	islam	5	0.714285714	1.812793427	0.6125	26	female	0.075	Indonesia	82
0.8	emotion1	2	islam	4	0.428571429	1.827042254	0.575	17	female	0.065	Indonesia	83
0.8	emotion1	2	islam	4	1	3.085211268	0.55	22	male	0.1	Indonesia	84
0.8	emotion1	3	islam	4	0.2	2.446126761	0.475	27	male	0.1	Indonesia	85
0.6	emotion1	3	islam	4	0.714285714	1.759295775	0.575	20	male	0.1	Indonesia	86
0.8	emotion1	3	islam	4	0	1.690375587	0.525	21	female	0.075	Indonesia	87
0.8	emotion1	2	islam	4	0.857142857	2.985211268	0.5625	25	female	0.075	Indonesia	88
0.8	emotion1	3	islam	5	0.857142857	3.620422535	0.65	20	male	0.3	Indonesia	89
0.4	emotion1	3	islam	5	1	1.629460094	0.5625	40	male	0.1	Indonesia	90
0.4	emotion1	3	islam	5	0.4	1.388755869	0.55	20	male	0.15	Indonesia	91
0.8	emotion1	3	islam	5	0.714285714	2.003169014	0.55	26	male	0.15	Indonesia	92
0.8	emotion1	3	islam	4	0.428571429	2.899178404	0.55	56	male	0.3	Indonesia	93
0.8	emotion1	4	islam	5	0.2	4.157511737	0.5375	34	male	0.25	Indonesia	94
0.8	emotion1	3	islam	5	0.4	2.601877934	0.575	47	male	0.15	Indonesia	95
0.4	emotion1	3	islam	2	1	4.073356808	0.6125	46	male	0.35	Indonesia	96
0.8	emotion1	3	islam	5	0.4	2.965023474	0.5875	36	male	0.1	Indonesia	97
0.8	emotion1	3	islam	5	0.857142857	1.699835681	0.575	43	male	0.15	Indonesia	98
0.8	emotion1	3	islam	4	0.2	1.970422535	0.575	37	female	0.1	Indonesia	99
0.8	emotion1	3	islam	5	0.857142857	2.255751174	0.525	20	male	0.125	Indonesia	100
0.8	emotion1	3	islam	2	0.714285714	2.055211268	0.5625	22	male	0	Indonesia	101
0.8	emotion1	3	islam	3	0.8	1.384646948	0.5625	23	male		Indonesia	102
0.6	emotion1	3	islam	2	0.8	1.993544601	0.5875	21	female	0.075	Indonesia	103
0.8	emotion1	3	islam	2	1	2.291877934	0.525	22	female	0.2	Indonesia	104
0.8	emotion1	3	islam	4	0.8	1.668544601	0.5375	19	female	0.15	Indonesia	105
0.6	emotion1	3	christianism	2	1	2.267253521	0.525	18	female	0.15	Indonesia	106
0.8	emotion1	3	islam	2	1	2.126666667	0.5125	19	female	0.15	Indonesia	107
0.8	emotion1	3	christianism	2	0.714285714	1.655604695	0.6375	18	female	0.15	Indonesia	108
1	emotion1	3	islam	2	0.571428571	2.062793427	0.625	22	male		Indonesia	109
0.8	emotion1	3	islam	2	0.857142857	2.216877934	0.5875	19	male	0.05	Indonesia	110
0.8	emotion1	3	christianism	2	0.857142857	2.85141784	0.5625	18	female	0.2	Indonesia	111
0.6	emotion1	3	christianism		0.714285714	2.204751174	0.525	18	female	0.15	Indonesia	112
0.8	emotion1	3	islam	2	0.4	0.99741784	0.55	18	female	0	Indonesia	113
0.6	emotion1	3	islam	1	0.714285714	1.690962441	0.5375	19	female	0	Indonesia	114
1	emotion1	3	islam	2	0.5	2.04321784	0.5375	19	female	0.15	Indonesia	115
0.6	emotion1	3	christianism	2	0.571428571	4.153755869	0.425	19	male	0.2	Indonesia	116
1	emotion1	3	islam	2	0.714285714	4.563380282	0.4625	18	male	0	Indonesia	117
0.4	emotion1	3	islam		0	1.786126761	0.5125	19	male	0	Indonesia	118
0.4	emotion1	3	islam		0	2.346877934	0.5	19	male	0	Indonesia	119
0.6	emotion1	3	islam	2	0.857142857	2.429460094	0.5625	18	female	0.2	Indonesia	120
0.8	emotion1	3	islam	1	0.8	2.464084507	0.575	19	male	0	Indonesia	121
0.8	emotion1	3	islam	1	0.857142857	1.951877934	0.4125	19	female	0	Indonesia	122
0.8	emotion1	3	islam	1	0.8	2.241666667	0.5875	18	female	0	Indonesia	123
0.8	emotion1	3	islam	1	0	2.21584507	0.625	19	female	0.05	Indonesia	124
0.8	emotion1	3	islam	1	0.6	2.357511737	0.675	19	female	0	Indonesia	125
0.8	emotion1	3	islam	2	0.8	2.365422535	0.6125	18	female	0.2	Indonesia	126
0.8	emotion1	3	islam	2	0.857142857	2.368755869	0.6	18	female	0.35	Indonesia	127
0.8	emotion1	3	islam		0.428571429	1.880751174	0.6125	18	female	0	Indonesia	128
0.8	emotion1	3	islam	2	1	1.92241784	0.8625	19	female	0.075	Indonesia	129
0.8	emotion1	3	christianism		0.714285714	3.115375587	0.525	19	male	0.2	Indonesia	130
0.8	emotion1	3	islam	2	0.8	0.791666667	0.5875	19	male	0.35	Indonesia	131
0.8	emotion1	3	islam	2	0.857142857	2.357629108	0.4625	19	female	0	Indonesia	132
0.8	emotion1	3	islam	2	0.571428571	1.499084507	0.4625	18	female	0.35	Indonesia	133
0.6	emotion1	3	islam	2	0.857142857	3.31584507	0.5875	19	male	0.2	Indonesia	134
0.6	emotion1	3	islam	2	0.857142857	1.993544601	0.6125	18	male	0.35	Indonesia	135
0.8	emotion1	3	islam		0.2	1.431126761	0.5375	19	male	0	Indonesia	136
0.6	emotion1	3	islam	2	0.571428571	0.508333333	0.5	19	female	0.075	Indonesia	137
0.6	emotion1	3	christianism	1	0.75	1.58741784	0.45	18	female	0	Indonesia	138
0.6	emotion1	3	islam	2	0.714285714	3.28241784	0.6	19	male	0.05	Indonesia	139
1	emotion1	3	islam	1	0.857142857	0.983333333	0.55	18	female	0.18	Indonesia	140
0.6	emotion1	3	islam	4	0.4	2.41584507	0.625	19	male	0.075	Indonesia	141
0.2	emotion1	3	islam	2	0.571428571	1.062042254	0.55	18	male	0.35	Indonesia	142
0.8	emotion1	3	islam		0.428571429	1.845586854	0.6	17	female	0.05	Indonesia	143
1	emotion1	3	islam	1	1	2.426173709	0.4875	18	male	0	Indonesia	144
0.8	emotion1	3	islam	2	0	0.57	0.5625	18	male	0	Indonesia	145
0.8	emotion1	3	islam	2	0.4	1.542666667	0.6	18	male	0	Indonesia	146
1	emotion1	3	islam	2	1	1.616666667	0.5	18	male	0.05	Indonesia	147
1	emotion1	3	islam		0.6	1.7	0.55	18	male	0	Indonesia	148
0.8	emotion1	3	islam	2	0.6	2.880962441	0.4875	20	male	0	Indonesia	149
0.6	emotion1	3	islam	2	0.714285714	2.390375587	0.5	18	male	0.35	Indonesia	150
1	emotion1	3	christianism	2	0.6	3.345422535	0.55	18	female		Indonesia	151
0.6	emotion1	3	islam	2	0.8	2.532042254	0.5375	18	female		Indonesia	152
0.6	emotion1	3	islam	2	0	1.279460094	0.5	19	female	0.075	Indonesia	153
0.8	emotion1	3	islam	1	0.8	1.668544601	0.5	18	female	0.05	Indonesia	154
0.8	emotion1	3	islam		0.6	2.268544601	0.55	19	male		Indonesia	155
0.8	emotion1	3	islam	2	0.6	2.290422535	0.5375	18	female	0.075	Indonesia	156
0.8	emotion1	3	islam	1	0.4	1.201056338	0.5375	19	male	0.05	Indonesia	157
0.8	emotion1	3	islam	2	0.8	1.73881784	0.575	19	male		Indonesia	158
1	emotion1	3	islam	2	0.6	2.066666667	0.625	20	male	0.075	Indonesia	159
1	emotion1	3	islam	1	0.5	1.396126761	0.4875	18	female	0.075	Indonesia	160
1	emotion1	3	christianism	2	0.6	2.278755869	0.5875	18	male		Indonesia	161
1	emotion1	3	islam	2	1	0.846666667	0.5	18	female	0.075	Indonesia	162
1	emotion1	3	christianism	3	1	2.598333333	0.5	18	male	0.05	Indonesia	163
1	emotion1	3	islam		0.6	3.417253521	0.5125	18	male	0.075	Indonesia	164
0.6	emotion1	3	christianism	2	0.6	2.961511737	0.575	18	female		Indonesia	165
0.8	emotion1	3	islam	2	1	1.770422535	0.5625	19	male	0.35	Indonesia	166
1	emotion1	3	islam	2	0.857142857	2.030751174	0.625	18	female	0.05	Indonesia	167
0.8	emotion1	3	islam	2	0.857142857	1.891502347	0.5125	18	female	0.05	Indonesia	168
1	emotion1	3	islam	2	0.6	0.8	0.475	18	female	0.075	Indonesia	169
0.8	emotion1	3	islam	2	0.857142857	2.626877934	0.575	18	female		Indonesia	170
0.6	emotion1	3	islam	1	0.4	1.750751174	0.5625	19	female	0.075	Indonesia	171
0.8	emotion1	3	christianism	3	1	1.694835681	0.3875	18	female		Indonesia	172
0.8	emotion1	3	islam	2	1	1.645422535	0.525	18	female		Indonesia	173
0.6	emotion1	3	islam	1	0.2	1.397042254	0.625	18	female	0.075	Indonesia	174
0.8	emotion1	3	islam	2	1	1.351877934	0.4625	19	female	0.05	Indonesia	175
0.8	emotion1	3	islam	2	0.714285714	1.701877934	0.5125	18	female	0.05	Indonesia	176
1	emotion1	3	islam		1	0.733333333	0.4125	19	female	0.05	Indonesia	177
0.8	emotion1	3	islam	2	0.714285714	0.896126761	0.5	17	female	0.05	Indonesia	178
0.8	emotion1	3	islam	2	0.714285714	2.195962441	0.4375	19	female	0.075	Indonesia	179
1	emotion1	3	islam	2	0.6	3.093544601	0.525	19	female	0.35	Indonesia	180
0.6	emotion1	3	islam	2	0.8	1.379084507	0.65	18	female	0.35	Indonesia	181
0.6	emotion1	3	islam	2	0.714285714	1.780751174	0.6375	18	female		Indonesia	182
0.8	emotion1	3	christianism	2	0.714285714	3.04241784	0.525	19	male	0.05	Indonesia	183
0.6	emotion1	3	christianism	2	0.857142857	0.679084507	0.5125	18	male	0.35	Indonesia	184
0.6	emotion1	3	islam	1	1	1.254084507	0.5625	18	male		Indonesia	185
0.8	emotion1	3	islam	2	0.857142857	2.141666667	0.5875	18	female	0.05	Indonesia	186
0.4	emotion1	3	islam	1	0	1.371126761	0.727272727	19	female	0.05	Indonesia	187
1	emotion1	3	islam	2	0.8	2.253755869	0.575	19	female	0.075	Indonesia	188
1	emotion1	3	islam	4	0.571428571	1.491666667	0.5625	19	female	0.05	Indonesia	189
1	emotion1	3	islam	2	0.857142857	0.525	0.525	18	female		Indonesia	190
0.8	emotion1	3	islam	1	0.4	1.982089202	0.55	17	female	0.05	Indonesia	191
1	emotion1	3	buddhism.induism	2	1	0.587793427	0.5	19	female	0.075	Indonesia	192
1	emotion1	3	islam	2	0.714285714	1.914295775	0.5	18	female		Indonesia	193
0.8	emotion1	3	christianism	2	0.571428571	0.605751174	0.625	18	male		Indonesia	194
1	emotion1	3	islam	2	0.6	1.846877934	0.5125	18	female	0.05	Indonesia	195
0.8	emotion1	3	christianism	2	0.714285714	1.952	0.525	18	female		Indonesia	196
1	emotion1	3	islam	4	1	4.189671362	0.4875	19	female	0.075	Indonesia	197
1	emotion1	3	islam	2	0.857142857	1.991666667	0.4625	18	female	0.075	Indonesia	198
0.8	emotion1	3	islam	3	0.4	0.343544601	0.5375	18	female	0.075	Indonesia	199
1	emotion1	3	islam	2	1	2.102369014	0.5375	18	female	0.075	Indonesia	200
0.8	emotion1	3	islam	2	1	2.040375587	0.575	18	female		Indonesia	201
1	emotion1	3	christianism		0.571428571	3.031151174	0.485714286	18	female		Indonesia	202
0.8	emotion1	3	islam	2	0.8	3.413544601	0.4875	19	male		Indonesia	203
0.8	emotion1	3	christianism	2	0.857142857	4.435211268	0.2375	19	male		Indonesia	204
0.8	emotion1	3	islam	2	0.8	3.693544601	0.6	19	male	0.05	Indonesia	205
1	emotion1	3	islam	2	1	2.755633803	0.5875	19	female	0.025	Indonesia	206
0.8	emotion1	3	christianism	2	0.4	2.072042254	0.5625	18	female		Indonesia	207
0.8	emotion1	3	christianism	2	0.857142857	1.303544601	0.6875	20	female	0.05	Indonesia	208
0.6	emotion1	3	islam	2	0	0.74870892	0.525	21	male		Indonesia	209
0.6	emotion1	3	christianism	2	0	1.64741784	0.55	22	female		Indonesia	210
0.8	emotion1	3	islam	2	1	1.143755869	0.625	21	female		Indonesia	211
1	emotion1	3	islam		0.6	2.237089202	0.5625	19	female		Indonesia	212
0.8	emotion1	3	islam		0.6	2.474295775	0.6875	18	female		Indonesia	213
0.8	emotion1	3	islam		0.857142857	2.324793427	0.5375	19	male		Indonesia	214
0.8	emotion1	3	islam	2	0.6	1.926877934	0.5125	18	male	0.05	Indonesia	215
0.8	emotion1	3	islam		0.4	1.516666667	0.525	18	male		Indonesia	216
0.8	emotion1	3	islam	4	0.6	2.149460094	0.55	24	female		Indonesia	217
1	emotion1	3	islam	2	0.75	3.324295775	0.4875	20	female	0.00004	Indonesia	218
1	emotion1	3	islam		0.6	1.558215962	0.575	19	female		Indonesia	219
0.8	emotion1	3	islam	2	0.6	1.585211268	0.5125	18	female		Indonesia	220
1	emotion1	3	islam	2	0.833333333	1.06370892	0.5875	19	male		Indonesia	221
0.8	emotion1	3	christianism	2	1	3.322300469	0.525	19	female	0.05	Indonesia	222
0.8	emotion1	3	christianism	1	0.857142857	1.57241784	0.5875	18	male		Indonesia	223
0.8	emotion1	3	christianism		0.428571429	2.940751174	0.525	19	female		Indonesia	224
0.8	emotion1	3	christianism	2	0.8	1.800375587	0.5875	18	female	0.05	Indonesia	225
1	emotion1	3	islam	1	0.857142857	1.887793427	0.5125	19	female		Indonesia	226
1	emotion1	3	islam	2	0.6	1.529460094	0.5	18	female		Indonesia	227
1	emotion1	3	christianism	3	1	1.976877934	0.5875	33	female		Indonesia	228
0.8	emotion1	3	christianism	2	0.4	1.551173709	0.5625	23	female		Indonesia	229
0.6	emotion1	3	christianism	3	0.8	2.130751174	0.625	21	male	0.2	Indonesia	230
0.8	emotion1	3	islam	1	0.4	2.345422535	0.7	18	male	0.075	Indonesia	231
0.6	emotion1	3	islam	5	0.6	0.503169014	0.5875	18	female		Indonesia	232
1	emotion1	3	islam	2	0.857142857	2.158544601	0.6	18	female		Indonesia	233
0.8	emotion1	3	islam	2	0.857142857	1.756629108	0.5125	18	female		Indonesia	234
0.8	emotion1	3	christianism	1	0.2	1.500211268	0.5	19	female	0.075	Indonesia	235
1	emotion1	3	christianism	1	0.857142857	3.868779343	0.5125	18	female		Indonesia	236
0.8	emotion1	3	islam		1	0.525	0.575	19	male		Indonesia	237
0.8	emotion1	3	christianism	2	1	1.125	0.55	18	male		Indonesia	238
0.8	emotion1	3	islam	2	0.4	1.41	0.6	18	male		Indonesia	239
1	emotion1	3	christianism	2	0.571428571	1.25870892	0.65	19	female	0.075	Indonesia	240
0.8	emotion1	3	christianism	2	0.857142857	3.420211268	0.325	17	female	0.075	Indonesia	241
0.4	emotion1	3	islam	2	1	1.360422535	0.6125	22	male		Indonesia	242
0.4	emotion1	3	islam	1	0.6	2.441084507	0.6	21	male		Indonesia	243
0.6	emotion1	3	islam	1	0.6	1.437300469	0.6375	18	female	0.35	Indonesia	244
0.6	emotion1	3	islam		0	0.924084507	0.6625	18	female	0.075	Indonesia	245
0.8	emotion1	3	islam	2	0.714285714	0.760211268	0.575	20	female		Indonesia	246
0.8	emotion1	3	islam	3	0.714285714	2.479460094	0.6	19	female		Indonesia	247
0.6	emotion1	3	islam	2	0.4	1.32	0.6	19	female		Indonesia	248
1	emotion1		christianism	1	0.571428571	2.005751174	0.4375	18	female	0.3	Spain	249
1	emotion1	3	none	1	1	0.947629108	0.4875	19	male	0.35	Spain	250
0.6	emotion1	3	christianism	1	1	0.724726761	0.55	23	female		Spain	251
0.8	emotion1	3	none	1	0.857142857	0.900211268	0.5375	18	female		Spain	252
0.8	emotion1	3	christianism	1	0.8	3.947089202	0.275	20	male	0.5	Spain	253
0.8	emotion1	3	none		1	2.055633803	0.575	19	male	0.216666667	Spain	254
0.8	emotion1	3	christianism		0.8	2.440871362	0.5	17	male	0.416666667	Spain	255
0.4	emotion1	3	christianism	1	0.8	1.23741784	0.55	21	male		Spain	256
1	emotion1	3	christianism	2	0.8	0.466666667	0.5	18	female	0.5	Spain	257
1	emotion1	3	none	1	0.6	1.761877934	0.55	17	male	0.333333333	Spain	258
0.8	emotion1	3	christianism	1	0.857142857	1.73984507	0.4875	18	male		Spain	259
1	emotion1	3	christianism	1	0.428571429	1.936531455	0.425	19	male	0.3	Spain	260
1	emotion1	3	none	1	1	0.999242254	0.5625	20	male		Spain	261
1	emotion1	3	none	1	0.6	1.01870892	0.375	18	male		Spain	262
0.8	emotion1	3	christianism	1	0.8	1.876877934	0.5	19	male	0.333333333	Spain	263
1	emotion1	3	none	1	1	2.272300469	0.5875	23	female		Spain	264
0.8	emotion1	3	christianism	1	0.857142857	1.07870892	0.5875	18	female	0.216666667	Spain	265
1	emotion1	3	none	1	0.5	1.184084507	0.5625	18	male	0.5	Spain	266
1	emotion1	3	christianism	1	1	1.659155869	0.725	18	female	0.066666667	Spain	267
0.6	emotion1	3	other	1	0.8	0.97870892	0.48	17	male	0.416666667	Spain	268
1	emotion1	3	christianism	1	1	1.275835681	0.55	19	male	0.333333333	Spain	269
1	emotion1	3	none	1	0.8	1.423666667	0.425	19	male	0.75	Spain	270
1	emotion1	3	none	1	1	0.675460094	0.7	20	male	0.3	Spain	271
0.8	emotion1	3	christianism	1	0.8	2.019460094	0.5125	18	male	0.005	Spain	272
1	emotion1			1	0.6	1.505211268	0.642857143				Spain	273
0.8	emotion1	3	none	1	0.857142857	0.541666667	0.7125	21	male		Spain	274
0.8	emotion1	3	christianism	1	0.857142857	2.124586854	0.4625	19	male		Spain	275
1	emotion1	3	none	1	0.714285714	0.44370892	0.675	18	male		Spain	276
0.8	emotion1	4	none	1	1	0.915211268	0.4875	28	female	0.066666667	Spain	277
1	emotion1	3	none	1	0.8	1.220375587	0.5375	19	male	0.183333333	Spain	278
1	emotion1	3	none	2	1	1.059084507	0.6	19	male	0.169166667	Spain	279
1	emotion1	4	christianism	1	0.714285714	1.795422535	0.4625	66	male		Spain	280
0.8	emotion1	3	none	1	1	1.343920188	0.5125	20	male	0.333333333	Spain	281
1	emotion1	4	christianism	2	0.857142857	1.42741784	0.425	56	male	0.383333333	Spain	282
0.8	emotion1			1	0.8	1.778544601	0.6125				Spain	283
1	emotion1	4	none	1	1	1.547089202	0.475	25	male	0.25	Spain	284
0.8	emotion1	4	christianism	1	0.4	1.576666667	0.493333333	59	male	0.5	Spain	285
0.8	emotion1	3	none	1	0.714285714	1.229084507	0.6625	19	male		Spain	286
0.2	emotion1			1	0.714285714	0.984671362	0.45				Spain	287
0.8	emotion1	3	none	1	0.857142857	1.467569014	0.65	20	male		Spain	288
1	emotion1	3	christianism	1	0.8	1.355022535	0.5125	18	male		Spain	289
0.8	emotion1	3	none	1	0.714285714	0.961126761	0.475	21	female		Spain	290
1	emotion1			1	0.8	1.402042254	0.475				Spain	291
1	emotion1	3	none	1	0.714285714	0.54870892	0.75	18	male		Spain	292
0.8	emotion1	3	christianism	1	0.2	2.117511737	0.4125	23	male	0.166666667	Spain	293
1	emotion1	3	none	1	0.6	1.165586854	0.6625	19	female	0.166666667	Spain	294
1	emotion1	3	none	1	0.857142857	2.535211268	0.525	18	female		Spain	295
0.8	emotion1	3	none	1	0.6	2.101877934	0.525	18	female	0.025	Spain	296
0.6	emotion1	3	christianism	1	0.8	1.464084507	0.525	19	male		Spain	297
1	emotion1	3	none	1	0.8	1.244422535	0.475	18	female	0.316666667	Spain	298
1	emotion1	3	christianism	1	0.857142857	0.942169014	0.5625	21	female		Spain	299
0.8	emotion1	3	buddhism.induism	2	0.8	2.076084507	0.5875	18	female	0.333333333	Spain	300
1	emotion1	3	none	1	0.6	0.849295775	0.6	18	female	0.333333333	Spain	301
1	emotion1	5	christianism	1	0.714285714		0.4375	55	male		Spain	302
0.8	emotion1	3	none	1	0.714285714	1.029751174	0.5	18	female	0.5	Spain	303
1	emotion1	3	none	1	1	2.287089202	0.45	18	female	0.333333333	Spain	304
1	emotion1	3		1	0.6	0.879884507	0.55	18	female		Spain	305
0.8	emotion1	3	none	1	0.857142857	0.724084507	0.575	18	female		Spain	306
0.8	emotion1	4	christianism	1	1	2.643022535	0.4875	24	female	0.333333333	Spain	307
1	emotion1	3	christianism	1	0.6	1.585211268	0.5625	18	male		Spain	308
1	emotion1	3	christianism	1	0.6	1.403755869	0.65	20	female		Spain	309
1	emotion1	3	christianism	2	0.8	0.933333333	0.5125	20	male	0.2	Spain	310
0.8	emotion1	3	christianism	1	0.857142857	1.689671362	0.5125	18	male	0.25	Spain	311
0.6	emotion1		none	1	0.571428571	1.13470892	0.6875	18	male		Spain	312
1	emotion1	3	none	1	0.857142857	1.712355869	0.575	19	female	0.2	Spain	313
1	emotion1	3	none	1	1	1.243779343	0.55	18	female		Spain	314
1	emotion1	3	none	1	0.857142857	1.815962441	0.45	18	female	0.5	Spain	315
1	emotion1	3	none	1	0.8	1.308920188	0.6125	18	female		Spain	316
0.6	emotion1	3	christianism	1	0.8	1.830126761	0.5375	19	male	0.833333333	Spain	317
0.8	emotion1			1	0.2	0.366666667	0.52				Spain	318
0.8	emotion1	3	none	1	1	0.920422535	0.6125	18	female	1	Spain	319
0.8	emotion1	3	none	1	0.571428571	1.764084507	0.75	18	male	0.04	Spain	320
0.8	emotion1	3	christianism	1	0.8	1.821126761	0.4875	18	male		Spain	321
0.6	emotion1	3	christianism	1	0.857142857	1.213755869	0.4625	18	female		Spain	322
	emotion1	3	christianism	1	0.8	0.862089202	0.5375	18	female		Spain	323
0.8	emotion1	3	none	1	1	1.160422535	0.6625	18	female		Spain	324
0.8	emotion1	3	christianism	1	0.8	1.558889202	0.55	18	female	0.25	Spain	325
0.8	emotion1	3	none	1	1	1.175586854	0.525	18	female		Spain	326
0.8	emotion1	3	none	1	0.714285714	1.201126761	0.6625	18	female	0.083333333	Spain	327
1	emotion1	3	none	1	1	1.189460094	0.5375	18	female	0.183333333	Spain	328
1	emotion1	3	none	1	0.857142857	1.061502347	0.5375	19	female	0.066666667	Spain	329
1	emotion1	3	christianism	1	0.8	1.116126761	0.625	19	female		Spain	330
1	emotion1	3	christianism	1	0.8	1.580633803	0.575	23	male		Spain	331
1	emotion1	3		1	0.857142857	1.04741784	0.7375	18	female		Spain	332
0.8	emotion1			1	0.714285714	1.712089202	0.575				Spain	333
1	emotion1	3	none	1	0.8	1.606338028	0.6625	19	female		Spain	334
1	emotion1	3		2	1	2.069178404	0.5375	19	female	0.666666667	Spain	335
0.8	emotion1	3	none	1	1	0.988920188	0.55	19	female		Spain	336
1	emotion1	3	none	1	0.571428571	2.768544601	0.6	18	male		Spain	337
0.6	emotion1	3	christianism	1	1	1.453755869	0.6	22	female	0.233333333	Spain	338
1	emotion1	3	christianism	1	0.714285714	2.061666667	0.3875	19	female		Spain	339
1	emotion1	3	none	1	0.714285714	1.779835681	0.575	18	female		Spain	340
0.8	emotion1	3	none	1	0.714285714	2.867089202	0.5375	20	male	0.666666667	Spain	341
0.8	emotion1	3	none	1	0.714285714	2.845633803	0.5375	18	female		Spain	342
0.6	emotion1	3	christianism	1	0.857142857	1.296822535	0.475	18	female	0.416666667	Spain	343
0.8	emotion1	3	none	1	0.8	2.031173709	0.5	18	male		Spain	344
1	emotion1	3	none	1	1	1.163775587	0.45	18	male	0.616666667	Spain	345
0.6	emotion1	3		1	0.571428571	1.727253521	0.4375	18	male		Spain	346
1	emotion1	3	none	1	0.857142857	1.183793427	0.5	21	male	0.133333333	Spain	347
1	emotion1		other	1	1	1.748155869	0.5875	24	male	0.05	Spain	348
0.8	emotion1	3	christianism	1	1	1.535538028	0.575	21	female	0.25	Spain	349
0.8	emotion1	3	none	1	1	2.466126761	0.5	25	female	0.166666667	Spain	350
1	emotion1	5	christianism	1	0.714285714	1.179835681	0.5875	65	male	0.583333333	Spain	351
1	emotion1	3	christianism	1	1	0.594460094	0.5625	20	male		Spain	352
0.8	emotion1	3	none	1	0.857142857	1.079962441	0.5875	18	female	0.283333333	Spain	353
1	emotion1			1							Spain	354
1	emotion1		none	1	0.857142857	1.290798122	0.55	18	female		Spain	355
1	emotion1	4	none	2	1	0.77741784	0.4125	60	female	0.3	Spain	356
0.8	emotion1	3	none	4	1	0.607344601	0.6125	28	female		Brazil	357
0.8	emotion1										Brazil	358
0.8	emotion1			4							Brazil	359
0.8	emotion1	5	none	1	0.714285714	1.260751174	0.45	71	female	0.625	Brazil	360
0.8	emotion1	3	other	1	1	1.213500469	0.5125	19	female	0.05	Brazil	361
1	emotion1			3							Brazil	362
1	emotion1	4	none	2	1	0.561126761	0.55	24	female	0.0375	Brazil	363
1	emotion1	5	christianism	3	0.857142857	0.823544601	0.45	36	female	0.1	Brazil	364
0.8	emotion1	5	other	5	0.6	1.382511737	0.3375	78	male	0.2	Brazil	365
1	emotion1	3	none	2	0.857142857	0.907253521	0.6125	31	female	0.05	Brazil	366
1	emotion1	5		3	0.857142857	1.835877934	0.5	38	male	0.0625	Brazil	367
0.6	emotion1	5	none	1	0.6	1.140751174	0.475	38	female	0.15	Brazil	368
1	emotion1	3		2	0.857142857	1.412089202	0.5125	23	male	0.0375	Brazil	369
1	emotion1	3	none	1	0.857142857	1.07870892	0.625	26	female	0.0625	Brazil	370
0.8	emotion1	3	other	1	1	1.431555869	0.5125	53	male	0.1125	Brazil	371
0.8	emotion1	5	christianism	2	0.8	1.122629108	0.575	40	female	0.0002	Brazil	372
1	emotion1			2							Brazil	373
1	emotion1	5	christianism	5	1	1.315751174	0.55	59	male	0.175	Brazil	374
1	emotion1	5	none	3	1	0.588544601	0.575	29	female	0.055	Brazil	375
1	emotion1			2	1		0.575				Brazil	376
1	emotion1			2							Brazil	377
0.8	emotion1	4	none	1	0.6	0.760211268	0.5375	25	male	0.05	Brazil	378
1	emotion1	5	none	4	0.857142857	0.558544601	0.5	39	male	0.25	Brazil	379
1	emotion1	3	none	2	0.8	1.266822535	0.5625	26	female	0.0375	Brazil	380
1	emotion1	4	none	5	1	1.303755869	0.525	24	female	0.05	Brazil	381
1	emotion1	3	none	2	0.857142857	1.453755869	0.525	28	male	0.15	Brazil	382
1	emotion1	5	none	3	1	0.516877934	0.625	45	female	0	Brazil	383
1	emotion1	5	other	2	0.714285714	1.007511737	0.5125	35	female	0.075	Brazil	384
0.8	emotion1	5	none	2	0.6	1.65084507	0.375	79	female	0.375	Brazil	385
1	emotion1	3	none	4	0.6	1.294084507	0.725	19	male		Brazil	386
1	emotion1	3	none	1	1	1.847567136	0.3875	23	female		Brazil	387
1	emotion1	5	none	2	1	1.115211268	0.4	55	female	0.5	Brazil	388
1	emotion1	5	none	5	0.857142857	1.035289202	0.4875	29	female	0.055	Brazil	389
1	emotion1	3		1	1	1.069671362	0.625	58	male	0.1	Brazil	390
0.8	emotion1	4	none	4	1	0.824295775	0.3375	53	female	0.125	Brazil	391
1	emotion1	5	christianism	5	0.6	0.5	0.425	47	male	0.15	Brazil	392
1	emotion1	3	other	5	0.857142857	2.430422535	0.4625	53	female	0.15	Brazil	393
0.8	emotion1	3	none	2	0.857142857	0.650962441	0.6	27	male	0.0375	Brazil	394
1	emotion1	5	christianism	2	0.714285714	1.057793427	0.425	66	male	0.375	Brazil	395
0.8	emotion1	3	none	1	0.857142857	0.5	0.5625	62	female		Brazil	396
1	emotion1	5	christianism	1	1	1.046902347	0.4125	27	female	0.08	Brazil	397
1	emotion1	3	none	3	0.857142857	0.814555869	0.5125	36	female	0.225	Brazil	398
1	emotion1	5	none	1	0.714285714	1.392089202	0.3625	58	female	0.00025	Brazil	399
0.4	emotion1	4	christianism	3	0.857142857	1.211877934	0.4875	21	female		Brazil	400
1	emotion1	5	buddhism.induism	5	1	0.676155869	0.5875	48	male	0.25	Brazil	401
1	emotion1			3							Brazil	402
1	emotion1	4	none	3	0.6	1.823404695	0.4875	25	female	0.0375	Brazil	403
1	emotion1	3	none	1	0.714285714	0.884169014	0.5	25	female	0.2	Brazil	404
0.8	emotion1										Brazil	405
1	emotion1	3	none	4	1	1.070211268	0.506666667	27	female	0.0625	Brazil	406
1	emotion1			2							Brazil	407
1	emotion1	5	none	2	1	0.838169014	0.55	64	female	0.45	Brazil	408
0.8	emotion1	5	christianism	1	1	1.458169014	0.55	28	female	0.075	Brazil	409
1	emotion1	3	none	2	1	0.690586854	0.6125	19	female	0.02	Brazil	410
1	emotion1	5	none	1	1	0.950222535	0.4875	32	female	0.055	Brazil	411
1	emotion1										Brazil	412
1	emotion1	5	none	5	1	1.186178404	0.65	32	female	0.0575	Brazil	413
1	emotion1	3	none	2	1	0.517042254	0.575	32	male	0.035	Brazil	414
0.8	emotion1	3	none	2	0.75	1.264460094	0.5875	38	female	0.05	Brazil	415
1	emotion1	5	none	1	0.857142857	0.842089202	0.475	52	female	0.125	Brazil	416
0.8	emotion1	5	none	2	0.857142857	2.115422535	0.475	46	female	0.25	Brazil	417
0.8	emotion1	3	none	2	0.6	0.757253521	0.52	70	female	0.175	Brazil	418
0.8	emotion1			5	1		0.5375				Brazil	419
1	emotion1			1	1	0.486338028	0.5625		female		Brazil	420
0.8	emotion1	3	christianism	2	1	1.045422535	0.5	34	male	0.04	Brazil	421
0.8	emotion1			2							Brazil	422
0.8	emotion1	3	other	1	0.75	0.416666667	0.55	52	male		Brazil	423
0.8	emotion1	3	christianism	2	0.714285714	0.573333333	0.5125	59	male		Brazil	424
0.8	emotion1			2							Brazil	425
1	emotion1	4	none	5	0.857142857	0.52241784	0.575	30	female	0.1	Brazil	426
0.8	emotion1	4	none	2	0.857142857	0.375	0.65	79	female	0.25	Brazil	427
1	emotion1	5	none	2	0.857142857	1.091793427	0.55	31	male	0.055	Brazil	428
0.8	emotion1	3		2	1	0.86	0.5125	59	male		Brazil	429
1	emotion1	5	christianism	2	1	1.101440376	0.5375	31	male	0.05	Brazil	430
1	emotion1	5	none	5	0.714285714	1.182629108	0.5125	52	female	0.175	Brazil	431
0.8	emotion1	5	other	3	0.857142857	0.917089202	0.425	52	male	0.25	Brazil	432
1	emotion1	3	other	3	1	1.188920188	0.5625	26	female	0.045	Brazil	433
0.8	emotion1	4	other	2	1	1.260422535	0.5625	25	male	0.025	Brazil	434
0.6	emotion1	5	none	2	0.857142857	1.138356808	0.5	60	female	0.375	Brazil	435
1	emotion1	5	none	1	0.6	1.037534272	0.625	64	female	0.2	Brazil	436
0.8	emotion1	5	none	4	1	1.475822535	0.5875	52	male	0.5	Brazil	437
0.8	emotion1										Brazil	438
1	emotion1	5	christianism	2	0.6	0.910211268	0.65	62	male	0.25	Brazil	439
0.8	emotion1	5	christianism	3	1	0.954460094	0.6	39	female		Brazil	440
1	emotion1	5	other	2	0.857142857	1.662347418	0.4625	59	female	1	Brazil	441
1	emotion1	5	other	2	0.6	0.839084507	0.5	65	female	0.35	Brazil	442
0.8	emotion1	5	none	2	0.8	0.627889202	0.5125	65	male	0.475	Brazil	443
0.8	emotion1			1							Brazil	444
0.6	emotion1	5	none	2	1	1.900835681	0.5375	30	female	0.0875	Brazil	445
1	emotion1	3	other	5	1	1.506556808	0.475	46	male	0.075	Brazil	446
1	emotion1	4	none	1	1	1.982011268	0.525	57	male	0.15	Brazil	447
0.8	emotion1	5	none	1	1	1.242920188	0.575	57	female	0.275	Brazil	448
1	emotion1	4	other	2	1	0.881502347	0.4875	47	female	0.03	Brazil	449
0.8	emotion1	5	none	4	0.8	0.320751174	0.6	50	male	0.125	Brazil	450
0.8	emotion1	5	christianism	1	1	0.743755869	0.5375	66	male	0.15	Brazil	451
1	emotion1	5	none	1	0.714285714	0.991126761	0.45	39	female	0.05	Brazil	452
1	emotion1	5	none	3	1	1.783089202	0.4625	59	male	0.45	Brazil	453
1	emotion1										Brazil	454
0.8	emotion1										Brazil	455
0.8	emotion1	4	none	2	1	1.073755869	0.55	28	female		Brazil	456
0.8	emotion1	5	christianism	2	1	1.130422535	0.4625	48	female	0.25	Brazil	457
1	emotion1										Brazil	458
1	emotion1	5	none	3	1	1.025586854	0.475	50	male	0.25	Brazil	459
0.8	emotion1	5	buddhism.induism	2	1	1.554084507	0.475	56	female	0.0375	Brazil	460
1	emotion1			2							Brazil	461
0.8	emotion1	5	none	1	0.857142857	0.754642254	0.6	51	female	0.25	Brazil	462
1	emotion1			1							Brazil	463
0.6	emotion1	5	other	5	0.6	0.721126761	0.5125	35	female	0.175	Brazil	464
0.8	emotion1	5	none	3	1	1.404555869	0.45	56	male	0.1625	Brazil	465
0.8	emotion1	5	none	2	0.714285714	1.05741784	0.6	42	female	0.25	Brazil	466
0.8	emotion1			4							Brazil	467
1	emotion1										Brazil	468
0.8	emotion1	5	none	2	0.857142857	1.036877934	0.525	56	male	0.5	Brazil	469
1	emotion1	5	none	2	1	0.703169014	0.5	48	female	0.2	Brazil	470
1	emotion1	3	none	4	1	1.653311737	0.6125	25	male	0.067	Brazil	471
0.8	emotion1			2							Brazil	472
1	emotion1	5	none	5	1	1.227089202	0.6	42	female	0.0375	Brazil	473
0.8	emotion1	4	christianism	1	0.6	1.472089202	0.5125	23	female	0.025	Brazil	474
0.8	emotion1	5	none	1	0.8	1.94084507	0.4375	38	female	0.225	Brazil	475
0.8	emotion1	5	none	2	1	1.280751174	0.5	49	male	0.3	Brazil	476
0.6	emotion1										Brazil	477
1	emotion1	3	none	3	1	1.543004695	0.6	25	female	0.075	Brazil	478
0.8	emotion1	3	none	5	0.857142857	1.648920188	0.475	52	male	0.75	Brazil	479
1	emotion1	5	none	2	0.857142857	0.718544601	0.6625	69	male	0.125	Brazil	480
1	emotion1	3		3	0.857142857	0.333333333	0.4	47	female	0.05	Brazil	481
1	emotion1										Brazil	482
1	emotion1	5	christianism	4	1	1.091666667	0.525	51	female	0.225	Brazil	483
1	emotion1	5	other	4	1	1.935477934	0.55	58	female	0.625	Brazil	484
1	emotion1		none	2	1	0.644684507	0.45		male		Brazil	485
0.8	emotion1	5	none	2	1	1.204600939	0.4375	29	male	0.055	Brazil	486
1	emotion1			1							Brazil	487
0.8	emotion1	3	none	2	1	2.627934272	0.5125	28	male	0.02	Brazil	488
1	emotion1	5	other	4	0.75	3.960233803	0.275	49	male	0.3	Brazil	489
1	emotion1	3	none	1	1	1.343333333	0.4375	28	female		Brazil	490
1	emotion1			5							Brazil	491
0.8	emotion1	3	christianism	2	0.8	0.451211268	0.52	39	female	0.075	Brazil	492
1	emotion1			2							Brazil	493
1	emotion1	5	christianism	2	1	0.984955869	0.4625	37	female	0.145	Brazil	494
0.8	emotion1	3	christianism	2	0.6	1.833934272	0.6	65	female	0.1	Brazil	495
0.6	emotion1			2							Brazil	496
0.8	emotion1										Brazil	497
0.2	emotion1	5	christianism	4	0.6	1.265633803	0.5625	37	female	0.2	Brazil	498
1	emotion1	5	none		1	1.442511737	0.3875	42	female	0.25	Brazil	499
0.8	emotion1			1							Brazil	500
0.8	emotion1	5	none	1	0.714285714	1.129084507	0.45	49	female	0.5	Brazil	501
0.8	emotion1			2							Brazil	502
0.8	emotion1	5	christianism	1	0.6	0.950000939	0.425	35	female	0.25	Brazil	503
0.8	emotion1	5	other	1	1	0.77530892	0.45	71	female	0.2	Brazil	504
1	emotion1	5	none	3	0.8	1.542578404	0.4125	53	female	0.325	Brazil	505
1	emotion1	5	none	4	0.857142857	1.676338028	0.475	51	male	0.1	Brazil	506
1	emotion1	3	none	2	0.8	1.531877934	0.533333333	28	male	0.055	Brazil	507
0.6	emotion1	3	none	2	1	1.497840376	0.475	26	female	0.055	Brazil	508
0.8	emotion1	5	none	4	0.6	0.940422535	0.4125	52	female		Brazil	509
1	emotion1	3	christianism	4	1	0.964835681	0.675	70	female	0.875	Brazil	510
0.8	emotion1			1							Brazil	511
0.8	emotion1	3	christianism	2	0.6	1.375600939	0.625	65	female	0.1	Brazil	512
0.8	emotion1	4	buddhism.induism	2	1	3.007793427	0.575	24	male	0.148148148	Malaysia	513
1	emotion1			3							Malaysia	514
1	emotion1	4	islam	2	0.8	1.615151174	0.6625	21	female	0.055555556	Malaysia	515
0.8	emotion1	3	none	3	0.714285714	0.771189671	0.625	23	male	0.037037037	Malaysia	516
1	emotion1	4	buddhism.induism	2	0.8	2.148920188	0.45	22	male	0.296296296	Malaysia	517
0.6	emotion1			1							Malaysia	518
0.6	emotion1	3	islam	3	1	0.798755869	0.4375	22	female	0.022222222	Malaysia	519
1	emotion1			1							Malaysia	520
0.8	emotion1	3	islam	2	0.6	2.526869484	0.675	20	male		Malaysia	521
1	emotion1			2	0.857142857	0.518333333	0.525				Malaysia	522
1	emotion1	4	islam	2	1	1.402169014	0.525	21	female		Malaysia	523
0.4	emotion1	4	islam	2	0.714285714	1.719253521	0.5375	21	female	0.044444444	Malaysia	524
0.8	emotion1			2							Malaysia	525
0.8	emotion1			2							Malaysia	526
1	emotion1										Malaysia	527
1	emotion1										Malaysia	528
0.8	emotion1										Malaysia	529
1	emotion1										Malaysia	530
0.4	emotion1	4	islam	1	0.6	0.636666667	0.575	21	female		Malaysia	531
0.8	emotion1	3	islam	5	1	1.488920188	0.5875	20	female	0.033333333	Malaysia	532
0.8	emotion1			2							Malaysia	533
0.6	emotion1	3	islam	3	0.6	1.447042254	0.5375	21	female	0.051851852	Malaysia	534
0.8	emotion1	3	islam	2	1	1.492511737	0.6	20	female	0.111111111	Malaysia	535
1	emotion1			4							Malaysia	536
0.6	emotion1			1							Malaysia	537
1	emotion1	3	islam	2	1	1.942089202	0.6	20	female	0.044444444	Malaysia	538
1	emotion1	4	buddhism.induism	1	1	1.85461784	0.65	21	female	0.074074074	Malaysia	539
0.8	emotion1	4	islam	2	1	0.984460094	0.5375	21	female	0.055555556	Malaysia	540
1	emotion1			1	0.8	1.294178404	0.5				Malaysia	541
0.8	emotion1										Malaysia	542
0.8	emotion1	3	islam	3	0.857142857	2.286502347	0.5625	20	female	0.148148148	Malaysia	543
1	emotion1			2							Malaysia	544
1	emotion1	3	islam	2	1	1.834204695	0.575	24	female		Malaysia	545
0.8	emotion1	3	islam	2	0.857142857	0.766793427	0.625	21	female	0.240740741	Malaysia	546
0.8	emotion1	4	islam	2	0.857142857	0.61741784	0.65	21	female	0.077777778	Malaysia	547
0.8	emotion1	3	islam	2	0.714285714	0.715	0.525	23	male	0.185185185	Malaysia	548
0.6	emotion1	3	islam	2	0.714285714	1.971730516	0.625	21	female		Malaysia	549
0.6	emotion1	4	islam	1	0.8	1.576575587	0.5875	21	female	0.037037037	Malaysia	550
1	emotion1	4	islam	1	0.714285714		0.4875	20	female	0.02962963	Malaysia	551
0.8	emotion1	4	islam	3	1	0.732042254	0.5125	23	female	0.259259259	Malaysia	552
0.8	emotion1	4	islam	2	0.857142857	1.546920188	0.575	22	female	0.111111111	Malaysia	553
0.4	emotion1										Malaysia	554
0.8	emotion1			2							Malaysia	555
0.8	emotion1			2							Malaysia	556
1	emotion1	3	islam	5	0.6	1.646126761	0.4875	22	female	0.114814815	Malaysia	557
0.8	emotion1	4	islam	2	0.8	2.259389671	0.55	20	male	0.031481481	Malaysia	558
0.6	emotion1	4	islam	1	0.6		0.5625	20	female	0.035185185	Malaysia	559
1	emotion1	4	islam	3	1	1.670422535	0.6125	21	female	0.037037037	Malaysia	560
0.6	emotion1										Malaysia	561
0.8	emotion1			2	0.857142857	1.182677934	0.8				Malaysia	562
0.6	emotion1	3	buddhism.induism	3	0.4	1.079084507	0.6	23	female	0.074074074	Malaysia	563
0.8	emotion1			3							Malaysia	564
1	emotion1			5							Malaysia	565
0.8	emotion1	4	buddhism.induism	4	0.6	1.579586854	0.5125	23	male	0.111111111	Malaysia	566
1	emotion1										Malaysia	567
0.8	emotion1	4		2	0.857142857	1.013544601	0.65	23	female		Malaysia	568
1	emotion1	4	islam	1	1	1.591502347	0.5625	22	female	0.111111111	Malaysia	569
1	emotion1	3	other	4	1	1.890375587	0.6	21	male	0.296296296	Malaysia	570
0.8	emotion1	3	islam	2	0.857142857	0.736126761	0.6	23	female	0.111111111	Malaysia	571
0.8	emotion1	3	islam	2	1	2.17741784	0.55	22	female	0.185185185	Malaysia	572
0.8	emotion1		none	4	1	1.437089202	0.6	22	female		Malaysia	573
0.8	emotion1	4	none	5	0.714285714	0.692133333	0.65	22	female		Malaysia	574
0.8	emotion1	4	christianism	2	0.8	1.546477934	0.65	23	female	0.259259259	Malaysia	575
1	emotion1	3	christianism	5	0.4	1.116877934	0.5125	23	male	0.111111111	Malaysia	576
0.8	emotion1	4	buddhism.induism	2	0.8	1.16370892	0.575	22	female	0.240740741	Malaysia	577
0.8	emotion1	3	islam	5	0.8	2.04741784	0.55	22	female	0.148148148	Malaysia	578
1	emotion1			5							Malaysia	579
0.8	emotion1	3	buddhism.induism	4	0.571428571	2.325211268	0.525	23	female	0.092592593	Malaysia	580
1	emotion1	3	islam	1	0.857142857	0.998920188	0.4625	22	female	0.185185185	Malaysia	581
1	emotion1	3	islam	2	0.8	1.424084507	0.5625	22	female	0.666666667	Malaysia	582
1	emotion1	4	islam	2	1	1.676126761	0.675	19	female	0.122222222	Malaysia	583
1	emotion1	4	buddhism.induism	2	1	1.593755869	0.55	22	male		Malaysia	584
0.8	emotion1	4	islam	5	1	0.867042254	0.5625	22	female	0.011111111	Malaysia	585
0.8	emotion1			2	0.8	0.903575587	0.5375				Malaysia	586
0.8	emotion1	4	buddhism.induism	4			0.55	23	female	0.111111111	Malaysia	587
1	emotion1	3	islam	2	0.857142857		0.625	27	male		Malaysia	588
0.2	emotion1			2	0.428571429	0.807460094	0.525				Malaysia	589
1	emotion1			3							Malaysia	590
1	emotion1	4	islam	2	0.6	1.728755869	0.575	22	male		Malaysia	591
0.8	emotion1			3							Malaysia	592
1	emotion1	4	islam	2	0.857142857	0.654084507	0.6	21	female	0.016666667	Malaysia	593
0.8	emotion1	3	none	1	1	0.801666667	0.7	21	male	0.074074074	Malaysia	594
0.8	emotion1	4	buddhism.induism	2	0.6	0.830375587	0.6625	21	female	0.148148148	Malaysia	595
1	emotion1			2							Malaysia	596
0.8	emotion1										Malaysia	597
0.6	emotion1	3	islam	2	1	0.983333333	0.6125	22	male	0.37037037	Malaysia	598
1	emotion1			2							Malaysia	599
0.8	emotion1			2							Malaysia	600
0.8	emotion1	4	islam	2	1	1.047793427	0.5625	22	female	0.137037037	Malaysia	601
1	emotion1	4	islam	2	1	0.496877934	0.5375	21	female	0.166666667	Malaysia	602
1	emotion1			2							Malaysia	603
0.4	emotion1										Malaysia	604
1	emotion1	4	christianism	1	1	1.566126761	0.55	23	female		Malaysia	605
0.6	emotion1	4	islam	2	0.6	0.993544601	0.475	23	female		Malaysia	606
0.8	emotion1	3	christianism	2	0.857142857	0.852884507	0.45	23	female	0.074074074	Malaysia	607
0.8	emotion1	3	islam	2	0.857142857	0.505375587	0.5375	22	female	0.055555556	Malaysia	608
1	emotion1										Malaysia	609
0.8	emotion1	4	none	3	0.8	0.894460094	0.5875	24	female		Malaysia	610
1	emotion1	4	islam	3	1	0.543544601	0.55	22	female		Malaysia	611
0.8	emotion1	3	islam	2	0.857142857	1.507089202	0.475	22	female	0.111111111	Malaysia	612
1	emotion1	3	buddhism.induism	2	0.8	2.131	0.4625	23	male	1	Malaysia	613
0.8	emotion1	4	islam	3	0.857142857	1.350633803	0.625	22	male	0.148148148	Malaysia	614
0.8	emotion1	4	islam	5	0.4	1.410633803	0.575	21	female		Malaysia	615
0.8	emotion1	4	buddhism.induism	2	1	1.297042254	0.55	23	female	0.148148148	Malaysia	616
0.8	emotion1										Malaysia	617
0.8	emotion1			1	0.6	1.57	0.55				Malaysia	618
0.8	emotion1	4	buddhism.induism	4	0.8	1.16	0.5375	21	female		Malaysia	619
1	emotion1	4	islam	2	0.857142857	1.308333333	0.5625	22	female		Malaysia	620
0.6	emotion1										Malaysia	621
1	emotion1	3	islam	2	1	1.025211268	0.7	22	female		Malaysia	622
0.8	emotion1	3	buddhism.induism	1	0.857142857	0.75370892	0.5125	21	female		Malaysia	623
1	emotion1	3	buddhism.induism	1	0.857142857	0.90741784	0.6	21	female	0.111111111	Malaysia	624
0.8	emotion1			2							Malaysia	625
0.8	emotion1										Malaysia	626
1	emotion1	3	islam	2	1	1.596666667	0.5625	22	male		Malaysia	627
0.6	emotion1			2	0.8	1.512793427	0.5375	25	female		Malaysia	628
1	emotion1	4	buddhism.induism	2	0.714285714	1.725751174	0.425	23	female		Malaysia	629
0.8	emotion1	5	islam	3	0.8	1.425684507	0.533333333	44	male	0.037037037	Malaysia	630
1	emotion1	3		3	1	0.994769014	0.2875	31	female	0.185714286	Mexico	631
1	emotion1	4	none	5	0.857142857	1.097793427	0.5625	28	female	0.142857143	Mexico	632
1	emotion1	4	none	1	0.857142857	1.668084507	0.5375	31	female		Mexico	633
1	emotion1	4	none	5	1	2.27304507	0.4875	36	female	0.257142857	Mexico	634
1	emotion1	3		1	0.857142857	1.253544601	0.5875	23	female	0.085714286	Mexico	635
0.6	emotion1	3	none	1	0.857142857	1.084835681	0.6625	32	male	0.214285714	Mexico	636
1	emotion1	4	christianism	2	0.857142857	1.637089202	0.575	25	female	0.071428571	Mexico	637
0.4	emotion1	4	none	1	0.6	1.454460094	0.5375	26	female	0.028571429	Mexico	638
1	emotion1	3	christianism	1	1	0.765	0.5	26	female	0.042857143	Mexico	639
0.8	emotion1	5	christianism	1	0.6	1.112300469	0.4875	40		0.571428571	Mexico	640
1	emotion1	3	none	1	0.857142857	2.015586854	0.5	23	female	0.042857143	Mexico	641
1	emotion1	4	none	1	0.857142857	0.599084507	0.525	33	female	0.142857143	Mexico	642
0.8	emotion1			1	0.8	1.702089202	0.4625				Mexico	643
0.8	emotion1	3	none	1	1	0.939084507	0.55	22	female		Mexico	644
0.8	emotion1	4	christianism	1	0.857142857	1.148593427	0.5125	24	female	0.042857143	Mexico	645
0.8	emotion1	3	none	1	1	1.27084507	0.55	20	male	0.428571429	Mexico	646
1	emotion1	5	christianism	4	0.8	1.119755869	0.525	26	male	0.214285714	Mexico	647
0.8	emotion1										Mexico	648
0.4	emotion1	4	none	1	0.5	2.053755869	0.5375	25	male	0.214285714	Mexico	649
1	emotion1	4		2	0.857142857	1.025666667	0.3625	51	female		Mexico	650
0.8	emotion1	5	none	1	1	1.426338028	0.5125	32	female	0.15	Mexico	651
0.6	emotion1			2							Mexico	652
0.8	emotion1	5	other	1	1	2.309600939	0.4875	32	female	0.057142857	Mexico	653
1	emotion1			1							Mexico	654
0.8	emotion1	4	other	1	1	1.86084507	0.65	33	male		Mexico	655
0.4	emotion1	4	none	1	1	2.188755869	0.5125	30	male	0.285714286	Mexico	656
1	emotion1	5	none	1	0.8	1.37430892	0.5375	33	female	0.142857143	Mexico	657
1	emotion1	4	none	2	0.8	0.917793427	0.5875	34	male	0.114285714	Mexico	658
1	emotion1	4	christianism	2	0.8	0.813266667	0.5375	30	female	0.088571429	Mexico	659
0.8	emotion1			1							Mexico	660
0.8	emotion1	4	none	1	1	0.884460094	0.575	27	male	0.071428571	Mexico	661
0.8	emotion1			1							Mexico	662
1	emotion1	3	christianism	1	0.833333333	1.333755869	0.546666667	21	female	0.014285714	Mexico	663
0.8	emotion1	4	none	1	0.8	1.498544601	0.575	24	male	0.571428571	Mexico	664
0.8	emotion1										Mexico	665
0.8	emotion1			1							Mexico	666
0.8	emotion1	5	buddhism.induism	2	0.857142857	2.183920188	0.525	61	female	0.242857143	Mexico	667
0.8	emotion1	4	none	2	1	2.059084507	0.5875	36	female	0.142857143	Mexico	668
1	emotion1	4	christianism	4	0.8	1.493356808	0.546666667	42	male	0.257142857	Mexico	669
1	emotion1	4	none	2	1	0.892253521	0.5375	74	female	0.285714286	Mexico	670
1	emotion1	4	other	2	0.571428571	3.096877934	0.5375	54	female	0.857142857	Mexico	671
1	emotion1	5	none	1	1	0.867793427	0.5125	34	female	0.214285714	Mexico	672
1	emotion1	5	none	4	1	0.888544601	0.6125	37	female	0.285714286	Mexico	673
1	emotion1	4	none	1	1	1.478920188	0.725	25	female	0.171428571	Mexico	674
1	emotion1										Mexico	675
0.8	emotion1										Mexico	676
1	emotion1	5	christianism	1	0.6	0.811084507	0.5625	35	female	0.071428571	Mexico	677
0.6	emotion1	5	none	3	1	1.798967136	0.475	37	female		Mexico	678
1	emotion1	4	none	1	0.5	1.341877934	0.525	25	male		Mexico	679
1	emotion1			2							Mexico	680
0.8	emotion1	4	none	1	0.714285714	1.723380282	0.5625	32	male		Mexico	681
1	emotion1										Mexico	682
0.8	emotion1										Mexico	683
1	emotion1	5	none	2	1	0.990751174	0.55	33	male	0.428571429	Mexico	684
0.8	emotion1	5	none	1	1	1.058126761	0.5	44	female	0.285714286	Mexico	685
1	emotion1	4	none	2	1	2.278555869	0.5625	31	male	0.342857143	Mexico	686
1	emotion1	4	christianism	5	1	2.314084507	0.5375	39	male	0.142857143	Mexico	687
1	emotion1	3	none	1	1	1.214084507	0.575	56	male	0.014285714	Mexico	688
1	emotion1										Mexico	689
1	emotion1	5	none	2	1	1.403967136	0.55	35	male	0.042857143	Mexico	690
1	emotion1	4		2	1	2.170422535	0.575	32	female		Mexico	691
0.8	emotion1										Mexico	692
1	emotion1	5	christianism	2	1	0.949284507	0.55	27	male	0.214285714	Mexico	693
0.8	emotion1	4	christianism	3	1	2.632511737	0.6125	38	female	0.071428571	Mexico	694
1	emotion1										Mexico	695
0.8	emotion1	4	christianism	1	1	1.265633803	0.5875	29	female	0.085714286	Mexico	696
1	emotion1	3	christianism	1	1	1.725422535	0.6625	34	male	0.142857143	Mexico	697
0.8	emotion1	4	christianism	2	1	0.725211268	0.4875	54	female	0.05	Mexico	698
1	emotion1			3	1	1.244084507	0.5625				Mexico	699
0.8	emotion1	4	none	1	0.857142857	0.554084507	0.65	26	male	0	Mexico	700
1	emotion1	5	none	2	0.857142857	0.852793427	0.5875	28	female		Mexico	701
1	emotion1	4	none	2	1	0.981126761	0.6375	30	female	0.114285714	Mexico	702
1	emotion1			1							Mexico	703
0.8	emotion1		christianism	2	0.857142857	0.952071362	0.6	41	male		Mexico	704
0.6	emotion1	5	christianism	1	0.857142857	1.59084507	0.5375	38	male	0.428571429	Mexico	705
0.8	emotion1	4	christianism	2	1	1.187089202	0.4875	32	male	0.228571429	Mexico	706
0.8	emotion1	5	christianism	3	0.6	1.154253521	0.525	46	male		Mexico	707
1	emotion1	4	christianism	1	1	1.943544601	0.5375	57	female	0.035714286	Mexico	708
0.8	emotion1			1							Mexico	709
0.8	emotion1	3	none	4	0.857142857	1.495422535	0.675	33	male	0.021428571	Mexico	710
0.6	emotion1	5	other	1	0.857142857	1.909671362	0.5125	38	female		Mexico	711
0.8	emotion1	5	christianism	1	1	1.663169014	0.4875	38	female	0.1	Mexico	712
1	emotion1	5	christianism	1	0.4	3.023755869	0.5375	41	female	0.285714286	Mexico	713
1	emotion1			1	1	0.458751174	0.675				Mexico	714
1	emotion1	5	none	1	1	0.849835681	0.5	37	female		Mexico	715
0.6	emotion1	4	none	1	1	0.90970892	0.5125	21	female	0.214285714	Mexico	716
0.8	emotion1	5	christianism	3	0.857142857	1.385422535	0.55	57	female		Mexico	717
0.8	emotion1	5	christianism	1	1	1.432793427	0.3625	28	female	0.171428571	Mexico	718
0.8	emotion1	5	none	1	1	0.821126761	0.5625	39	female	0.000285714	Mexico	719
1	emotion1	5	christianism	1	1	0.782924883	0.3875	59	female		Mexico	720
1	emotion1										Mexico	721
0.8	emotion1	5	christianism	2	0.6	0.7538	0.6	50	female	0.771428571	Mexico	722
1	emotion1	3	christianism	1	0.857142857	1.31081784	0.45	27	female	0.142857143	Mexico	723
0.2	emotion1	5	none	1	0.571428571	0.61570892	0.55	40	female	0.128571429	Mexico	724
1	emotion1	4	christianism	1	1	1.047877934	0.5	26	female		Mexico	725
1	emotion1	5	christianism	1	0.8	1.482089202	0.525	25	female		Mexico	726
0.8	emotion1	3	christianism	1	0.857142857	1.184084507	0.55	22	female	0.114285714	Mexico	727
1	emotion1	3		2	0.8	2.001877934	0.575	37	male	0.257142857	Mexico	728
0.8	emotion1	5	christianism	1	0.714285714	0.912300469	0.6	45	female	0.285714286	Mexico	729
0.6	emotion1	5	none	1	1	0.790751174	0.5875	37	female	0.142857143	Mexico	730
1	emotion1	5	none	1	0.857142857	1.959042254	0.4625	39	female	0.5	Mexico	731
1	emotion1	5	none	1	1	0.35370892	0.5625	30	female	0.428571429	Mexico	732
1	emotion1	5	none	1	1	0.959962441	0.5125	35	female		Mexico	733
0.8	emotion1										Mexico	734
1	emotion1										Mexico	735
0.8	emotion1	5	christianism	1	0.714285714	1.358169014	0.5875	32	female	0.021428571	Mexico	736
1	emotion1	5	none	2	1	0.909793427	0.5875	50	female	0.714285714	Mexico	737
1	emotion1	5	none	1	0.857142857	2.511842254	0.4375	55	female	0.857142857	Mexico	738
0.8	emotion1	5	christianism	2	1	1.952511737	0.4875	60	female	0.714285714	Mexico	739
1	emotion1			2							Mexico	740
1	emotion1	5	other	1	1	1.537934272	0.5	40	female	1	Mexico	741
0.8	emotion2	3	islam	5	0.571428571	2.001056338	0.5875	20	female	0.11	Indonesia	1
0.4	emotion2	3	islam	3	0.2	2.597300469	0.525	19	female	0.11	Indonesia	2
0.8	emotion2	3	islam	5	0.8	1.490375587	0.575	32		0.05	Indonesia	3
0.8	emotion2	3	islam	5	0.571428571	2.301877934	0.55	27	female	0.025	Indonesia	4
0.8	emotion2	3	islam	5	0.428571429	1.918544601	0.5125	29	male	0.025	Indonesia	5
1	emotion2	3	islam	5	0.2	1.077042254	0.6	30	male	0.15	Indonesia	6
0.6	emotion2	3	islam	5	0.4	3.138967136	0.5875	39	male	0.025	Indonesia	7
0.4	emotion2	4	islam	5	0.6	2.999178404	0.55	30	male	0.1	Indonesia	8
0.4	emotion2	3	islam	4	0.8	2.324178404	0.5625	27	female	0.1	Indonesia	9
0.8	emotion2	3	islam	5	0.857142857	2.628755869	0.5375	31	male	0.1	Indonesia	10
0.8	emotion2	3	islam	5	1	2.516338028	0.375	23	male	0.075	Indonesia	11
0.8	emotion2	3	islam	5	0.6	2.126877934	0.5875	47	female	0.05	Indonesia	12
0.6	emotion2	4	islam	5	0.4	2.238967136	0.5375	20	male	0.15	Indonesia	13
0.4	emotion2	2	islam	5	0.714285714	2.707511737	0.5625	39	female	0.15	Indonesia	14
0.4	emotion2	3	islam	5	0.2	1.662793427	0.55	31	female	0.1	Indonesia	15
0.8	emotion2	3	islam	5	0.2	1.065751174	0.625	56	male	0.25	Indonesia	16
0.8	emotion2	3	islam	5	0.714285714	3.737089202	0.5375	25	female	0.05	Indonesia	17
0.4	emotion2	3	islam	5	0.4	2.263755869	0.55	46	male	0.15	Indonesia	18
1	emotion2	3	christianism	5	1	2.76870892	0.525	32	male	0.1	Indonesia	19
0.4	emotion2	3	islam	5	0.428571429	2.150751174	0.5	31	female	0.05	Indonesia	20
0.8	emotion2	3	islam	5	0.2	3.028755869	0.55	45	male	0.25	Indonesia	21
0.4	emotion2	4	islam	5	1	2.760211268	0.5625	41	male	0.35	Indonesia	22
0.8	emotion2	4	islam	5	0.857142857	3.299178404	0.625	43	male	0.4	Indonesia	23
0.8	emotion2	3	islam	5	0.857142857	1.949460094	0.6	34	female	0.35	Indonesia	24
0.6	emotion2	3	islam	2	0.857142857	2.545422535	0.4625	24	male	0.15	Indonesia	25
0.8	emotion2	3	islam	2	0.857142857	2.745422535	0.5875	24	male	0.15	Indonesia	26
0.6	emotion2	3	islam	2	0.857142857	2.714671362	0.5375	23	male	0	Indonesia	27
0.8	emotion2	3	islam	3	0.714285714	2.012089202	0.575	24	male	0.05	Indonesia	28
0.4	emotion2	3	islam	5	0.4	1.972300469	0.6	17	female	0.05	Indonesia	29
0.8	emotion2	3	islam	5	0.714285714	1.666666667	0.55	19	female	0.05	Indonesia	30
0.4	emotion2	3	islam	5	0	2.845422535	0.6	19	female	0.05	Indonesia	31
0.8	emotion2	3	islam	4	0.571428571	1.86870892	0.55	17	male	0.15	Indonesia	32
0.4	emotion2	4	islam	4	0.857142857	2.126877934	0.5375	32	male	0.2	Indonesia	33
0.4	emotion2	2	islam	4	0.571428571	2.062089202	0.575	18	female	0.05	Indonesia	34
1	emotion2	4	islam	4	1	4.31584507	0.5125	36	male	0.4	Indonesia	35
0.8	emotion2	3	islam	4	0.714285714	1.460586854	0.575	25	male	0.05	Indonesia	36
0.4	emotion2	3	islam	5	0.571428571	2.610211268	0.5625	25	male	0.125	Indonesia	37
0.4	emotion2	3	islam	5	0.714285714	3.535446009	0.6	22	male	0.1	Indonesia	38
1	emotion2	2	islam	5	0.714285714	2.017629108	0.575	57	male	0.15	Indonesia	39
0.8	emotion2	4	islam	4	0.571428571	2.824178404	0.55	29	male	0.1	Indonesia	40
0.4	emotion2	3	islam	4	0.571428571	1.905751174	0.5375	23	female	0.1	Indonesia	41
0.4	emotion2	2	islam	5	0.8	2.314084507	0.575	27	male	0.1	Indonesia	42
0.6	emotion2	3	islam	5	0.714285714	2.871877934	0.575	35	female	0.25	Indonesia	43
0.8	emotion2	3	islam	5	0.714285714	2.994178404	0.6	20	female	0.05	Indonesia	44
0.8	emotion2	3	islam	4	1	2.798967136	0.5625	20	female	0.05	Indonesia	45
0.8	emotion2	3	islam	5	1	2.701877934	0.575	18	female	0.05	Indonesia	46
0.4	emotion2	3	islam	2	0.571428571	1.010211268	0.6	22	female	0.2	Indonesia	47
0.8	emotion2	3	islam	5	0.857142857	1.688967136	0.5125	30	female	0.05	Indonesia	48
0.8	emotion2	3	islam	4	0.857142857	1.962089202	0.575	34	female	0.05	Indonesia	49
0.8	emotion2	3	islam	4	0.857142857	1.920422535	0.5875	24	female	0.075	Indonesia	50
0.6	emotion2	2	islam	4	0.714285714	1.810211268	0.575	28	female	0.15	Indonesia	51
0.8	emotion2	2	islam	5	0.571428571	3.178755869	0.55	40	female	0.08	Indonesia	52
0.8	emotion2	2	islam	4	1	2.856690141	0.6125	46	male	0.25	Indonesia	53
0.4	emotion2	3	christianism	4	0.857142857	2.675211268	0.525	20	female	0.05	Indonesia	54
0.8	emotion2	3	islam	4	1	4.032042254	0.525	26	female	0.1	Indonesia	55
0.8	emotion2	3	islam	4	1	2.339084507	0.5	25	female	0.075	Indonesia	56
0.8	emotion2	2	islam	5	0.857142857	2.22241784	0.575	36	male	0.27	Indonesia	57
0.4	emotion2	2	islam	4	0.571428571	1.830375587	0.525	45	male	0.2	Indonesia	58
0.6	emotion2	2	islam	4	0.571428571	1.949178404	0.5875	40	female	0.075	Indonesia	59
0.4	emotion2	3	islam	5	0.857142857	2.410211268	0.525	24	female	0.08	Indonesia	60
0.6	emotion2	3	islam	5	0.8	1.431126761	0.6125	25	female	0.05	Indonesia	61
0.8	emotion2	3	islam	5	0.857142857	1.981877934	0.5625	30	female	0.1	Indonesia	62
0.8	emotion2	4	islam	4	0.6	3.212089202	0.525	23	female	0.015	Indonesia	63
0.4	emotion2	4	islam	4	1	2.878755869	0.575	58	female	0.275	Indonesia	64
0.4	emotion2	2	islam	5	0.2	1.59741784	0.575	36	female	0	Indonesia	65
0.8	emotion2	3	islam	4	0.428571429	1.79741784	0.5875	57	female	0.1	Indonesia	66
0.6	emotion2	3	islam	3	0.571428571	1.537793427	0.6	23	female	0.05	Indonesia	67
0.4	emotion2	1	islam	4	0.2	3.047535211	0.6	48	male	0.5	Indonesia	68
0.4	emotion2	3	islam	4	0.4	1.943544601	0.5125	30	female	0.1	Indonesia	69
0.8	emotion2	4	islam	4	0.857142857	2.443544601	0.55	29	male	0.15	Indonesia	70
0.4	emotion2	4	islam	4	0.857142857	3.168544601	0.475	28	male	0.25	Indonesia	71
0.8	emotion2	4	islam	5	0.857142857	3.085446009	0.6	27	male	0.1	Indonesia	72
0.4	emotion2	3	islam	5	0.857142857	1.549084507	0.4625	53	male	0.15	Indonesia	73
0.4	emotion2	3	islam	4	0.4	2.001877934	0.525	47	female	0.25	Indonesia	74
0.4	emotion2	3	islam	4	0.2	2.203755869	0.55	30	male	0.1	Indonesia	75
0.8	emotion2	4	christianism	5	1	2.912089202	0.5125	39	female	1	Indonesia	76
0.6	emotion2	3	islam	5	0.285714286	1.461126761	0.5375	32	female	0.075	Indonesia	77
0.4	emotion2	3	islam	5	0.714285714	1.935211268	0.55	39	female	0.1	Indonesia	78
0.8	emotion2	3	islam	5	0.2	1.975211268	0.55	39	female	0.075	Indonesia	79
0.4	emotion2	3	islam	4	0.857142857	2.343544601	0.575	39	female	0.075	Indonesia	80
0.8	emotion2	2	islam	5	0.2	1.660211268	0.575	30	female	0.075	Indonesia	81
0.4	emotion2	3	islam	5	0.714285714	1.812793427	0.6125	26	female	0.075	Indonesia	82
0.4	emotion2	2	islam	4	0.428571429	1.827042254	0.575	17	female	0.065	Indonesia	83
0.4	emotion2	2	islam	4	1	3.085211268	0.55	22	male	0.1	Indonesia	84
0.6	emotion2	3	islam	4	0.2	2.446126761	0.475	27	male	0.1	Indonesia	85
0.4	emotion2	3	islam	4	0.714285714	1.759295775	0.575	20	male	0.1	Indonesia	86
0.8	emotion2	3	islam	4	0	1.690375587	0.525	21	female	0.075	Indonesia	87
0.8	emotion2	2	islam	4	0.857142857	2.985211268	0.5625	25	female	0.075	Indonesia	88
0.8	emotion2	3	islam	5	0.857142857	3.620422535	0.65	20	male	0.3	Indonesia	89
0.4	emotion2	3	islam	5	1	1.629460094	0.5625	40	male	0.1	Indonesia	90
0.4	emotion2	3	islam	5	0.4	1.388755869	0.55	20	male	0.15	Indonesia	91
0.4	emotion2	3	islam	5	0.714285714	2.003169014	0.55	26	male	0.15	Indonesia	92
0.4	emotion2	3	islam	4	0.428571429	2.899178404	0.55	56	male	0.3	Indonesia	93
0.4	emotion2	4	islam	5	0.2	4.157511737	0.5375	34	male	0.25	Indonesia	94
0.8	emotion2	3	islam	5	0.4	2.601877934	0.575	47	male	0.15	Indonesia	95
0.4	emotion2	3	islam	2	1	4.073356808	0.6125	46	male	0.35	Indonesia	96
0.4	emotion2	3	islam	5	0.4	2.965023474	0.5875	36	male	0.1	Indonesia	97
0.8	emotion2	3	islam	5	0.857142857	1.699835681	0.575	43	male	0.15	Indonesia	98
0.4	emotion2	3	islam	4	0.2	1.970422535	0.575	37	female	0.1	Indonesia	99
0.8	emotion2	3	islam	5	0.857142857	2.255751174	0.525	20	male	0.125	Indonesia	100
0.8	emotion2	3	islam	2	0.714285714	2.055211268	0.5625	22	male	0	Indonesia	101
0.6	emotion2	3	islam	3	0.8	1.384646948	0.5625	23	male		Indonesia	102
0.4	emotion2	3	islam	2	0.8	1.993544601	0.5875	21	female	0.075	Indonesia	103
0.8	emotion2	3	islam	2	1	2.291877934	0.525	22	female	0.2	Indonesia	104
0.4	emotion2	3	islam	4	0.8	1.668544601	0.5375	19	female	0.15	Indonesia	105
0.2	emotion2	3	christianism	2	1	2.267253521	0.525	18	female	0.15	Indonesia	106
0.8	emotion2	3	islam	2	1	2.126666667	0.5125	19	female	0.15	Indonesia	107
0.4	emotion2	3	christianism	2	0.714285714	1.655604695	0.6375	18	female	0.15	Indonesia	108
0.6	emotion2	3	islam	2	0.571428571	2.062793427	0.625	22	male		Indonesia	109
0.6	emotion2	3	islam	2	0.857142857	2.216877934	0.5875	19	male	0.05	Indonesia	110
0.6	emotion2	3	christianism	2	0.857142857	2.85141784	0.5625	18	female	0.2	Indonesia	111
0.4	emotion2	3	christianism		0.714285714	2.204751174	0.525	18	female	0.15	Indonesia	112
0.6	emotion2	3	islam	2	0.4	0.99741784	0.55	18	female	0	Indonesia	113
0.6	emotion2	3	islam	1	0.714285714	1.690962441	0.5375	19	female	0	Indonesia	114
0.8	emotion2	3	islam	2	0.5	2.04321784	0.5375	19	female	0.15	Indonesia	115
1	emotion2	3	christianism	2	0.571428571	4.153755869	0.425	19	male	0.2	Indonesia	116
0.2	emotion2	3	islam	2	0.714285714	4.563380282	0.4625	18	male	0	Indonesia	117
0.8	emotion2	3	islam		0	1.786126761	0.5125	19	male	0	Indonesia	118
0.8	emotion2	3	islam		0	2.346877934	0.5	19	male	0	Indonesia	119
0.6	emotion2	3	islam	2	0.857142857	2.429460094	0.5625	18	female	0.2	Indonesia	120
0.8	emotion2	3	islam	1	0.8	2.464084507	0.575	19	male	0	Indonesia	121
0.8	emotion2	3	islam	1	0.857142857	1.951877934	0.4125	19	female	0	Indonesia	122
0.8	emotion2	3	islam	1	0.8	2.241666667	0.5875	18	female	0	Indonesia	123
0.6	emotion2	3	islam	1	0	2.21584507	0.625	19	female	0.05	Indonesia	124
0.8	emotion2	3	islam	1	0.6	2.357511737	0.675	19	female	0	Indonesia	125
0.2	emotion2	3	islam	2	0.8	2.365422535	0.6125	18	female	0.2	Indonesia	126
0.6	emotion2	3	islam	2	0.857142857	2.368755869	0.6	18	female	0.35	Indonesia	127
0.2	emotion2	3	islam		0.428571429	1.880751174	0.6125	18	female	0	Indonesia	128
0.6	emotion2	3	islam	2	1	1.92241784	0.8625	19	female	0.075	Indonesia	129
0.4	emotion2	3	christianism		0.714285714	3.115375587	0.525	19	male	0.2	Indonesia	130
0.4	emotion2	3	islam	2	0.8	0.791666667	0.5875	19	male	0.35	Indonesia	131
0.4	emotion2	3	islam	2	0.857142857	2.357629108	0.4625	19	female	0	Indonesia	132
0.4	emotion2	3	islam	2	0.571428571	1.499084507	0.4625	18	female	0.35	Indonesia	133
0.2	emotion2	3	islam	2	0.857142857	3.31584507	0.5875	19	male	0.2	Indonesia	134
0.6	emotion2	3	islam	2	0.857142857	1.993544601	0.6125	18	male	0.35	Indonesia	135
0.4	emotion2	3	islam		0.2	1.431126761	0.5375	19	male	0	Indonesia	136
0.4	emotion2	3	islam	2	0.571428571	0.508333333	0.5	19	female	0.075	Indonesia	137
0.2	emotion2	3	christianism	1	0.75	1.58741784	0.45	18	female	0	Indonesia	138
0.8	emotion2	3	islam	2	0.714285714	3.28241784	0.6	19	male	0.05	Indonesia	139
1	emotion2	3	islam	1	0.857142857	0.983333333	0.55	18	female	0.18	Indonesia	140
0.6	emotion2	3	islam	4	0.4	2.41584507	0.625	19	male	0.075	Indonesia	141
0.2	emotion2	3	islam	2	0.571428571	1.062042254	0.55	18	male	0.35	Indonesia	142
0.8	emotion2	3	islam		0.428571429	1.845586854	0.6	17	female	0.05	Indonesia	143
1	emotion2	3	islam	1	1	2.426173709	0.4875	18	male	0	Indonesia	144
0.8	emotion2	3	islam	2	0	0.57	0.5625	18	male	0	Indonesia	145
0.8	emotion2	3	islam	2	0.4	1.542666667	0.6	18	male	0	Indonesia	146
0.8	emotion2	3	islam	2	1	1.616666667	0.5	18	male	0.05	Indonesia	147
1	emotion2	3	islam		0.6	1.7	0.55	18	male	0	Indonesia	148
0.4	emotion2	3	islam	2	0.6	2.880962441	0.4875	20	male	0	Indonesia	149
0.4	emotion2	3	islam	2	0.714285714	2.390375587	0.5	18	male	0.35	Indonesia	150
0.4	emotion2	3	christianism	2	0.6	3.345422535	0.55	18	female		Indonesia	151
0.4	emotion2	3	islam	2	0.8	2.532042254	0.5375	18	female		Indonesia	152
0.2	emotion2	3	islam	2	0	1.279460094	0.5	19	female	0.075	Indonesia	153
0.6	emotion2	3	islam	1	0.8	1.668544601	0.5	18	female	0.05	Indonesia	154
0.4	emotion2	3	islam		0.6	2.268544601	0.55	19	male		Indonesia	155
0.8	emotion2	3	islam	2	0.6	2.290422535	0.5375	18	female	0.075	Indonesia	156
0.6	emotion2	3	islam	1	0.4	1.201056338	0.5375	19	male	0.05	Indonesia	157
0.4	emotion2	3	islam	2	0.8	1.73881784	0.575	19	male		Indonesia	158
0.4	emotion2	3	islam	2	0.6	2.066666667	0.625	20	male	0.075	Indonesia	159
1	emotion2	3	islam	1	0.5	1.396126761	0.4875	18	female	0.075	Indonesia	160
1	emotion2	3	christianism	2	0.6	2.278755869	0.5875	18	male		Indonesia	161
1	emotion2	3	islam	2	1	0.846666667	0.5	18	female	0.075	Indonesia	162
0.6	emotion2	3	christianism	3	1	2.598333333	0.5	18	male	0.05	Indonesia	163
0.4	emotion2	3	islam		0.6	3.417253521	0.5125	18	male	0.075	Indonesia	164
0.2	emotion2	3	christianism	2	0.6	2.961511737	0.575	18	female		Indonesia	165
0.6	emotion2	3	islam	2	1	1.770422535	0.5625	19	male	0.35	Indonesia	166
0.4	emotion2	3	islam	2	0.857142857	2.030751174	0.625	18	female	0.05	Indonesia	167
0.4	emotion2	3	islam	2	0.857142857	1.891502347	0.5125	18	female	0.05	Indonesia	168
0.6	emotion2	3	islam	2	0.6	0.8	0.475	18	female	0.075	Indonesia	169
0.6	emotion2	3	islam	2	0.857142857	2.626877934	0.575	18	female		Indonesia	170
0.4	emotion2	3	islam	1	0.4	1.750751174	0.5625	19	female	0.075	Indonesia	171
0.4	emotion2	3	christianism	3	1	1.694835681	0.3875	18	female		Indonesia	172
0.6	emotion2	3	islam	2	1	1.645422535	0.525	18	female		Indonesia	173
0.4	emotion2	3	islam	1	0.2	1.397042254	0.625	18	female	0.075	Indonesia	174
0.4	emotion2	3	islam	2	1	1.351877934	0.4625	19	female	0.05	Indonesia	175
0.4	emotion2	3	islam	2	0.714285714	1.701877934	0.5125	18	female	0.05	Indonesia	176
0.6	emotion2	3	islam		1	0.733333333	0.4125	19	female	0.05	Indonesia	177
0.4	emotion2	3	islam	2	0.714285714	0.896126761	0.5	17	female	0.05	Indonesia	178
0.8	emotion2	3	islam	2	0.714285714	2.195962441	0.4375	19	female	0.075	Indonesia	179
0.6	emotion2	3	islam	2	0.6	3.093544601	0.525	19	female	0.35	Indonesia	180
0.4	emotion2	3	islam	2	0.8	1.379084507	0.65	18	female	0.35	Indonesia	181
0.6	emotion2	3	islam	2	0.714285714	1.780751174	0.6375	18	female		Indonesia	182
0.8	emotion2	3	christianism	2	0.714285714	3.04241784	0.525	19	male	0.05	Indonesia	183
0.4	emotion2	3	christianism	2	0.857142857	0.679084507	0.5125	18	male	0.35	Indonesia	184
0.6	emotion2	3	islam	1	1	1.254084507	0.5625	18	male		Indonesia	185
0.6	emotion2	3	islam	2	0.857142857	2.141666667	0.5875	18	female	0.05	Indonesia	186
0.4	emotion2	3	islam	1	0	1.371126761	0.727272727	19	female	0.05	Indonesia	187
0.8	emotion2	3	islam	2	0.8	2.253755869	0.575	19	female	0.075	Indonesia	188
0.4	emotion2	3	islam	4	0.571428571	1.491666667	0.5625	19	female	0.05	Indonesia	189
0.6	emotion2	3	islam	2	0.857142857	0.525	0.525	18	female		Indonesia	190
0.6	emotion2	3	islam	1	0.4	1.982089202	0.55	17	female	0.05	Indonesia	191
0.2	emotion2	3	buddhism.induism	2	1	0.587793427	0.5	19	female	0.075	Indonesia	192
0.6	emotion2	3	islam	2	0.714285714	1.914295775	0.5	18	female		Indonesia	193
0.6	emotion2	3	christianism	2	0.571428571	0.605751174	0.625	18	male		Indonesia	194
1	emotion2	3	islam	2	0.6	1.846877934	0.5125	18	female	0.05	Indonesia	195
0.4	emotion2	3	christianism	2	0.714285714	1.952	0.525	18	female		Indonesia	196
0.6	emotion2	3	islam	4	1	4.189671362	0.4875	19	female	0.075	Indonesia	197
0.8	emotion2	3	islam	2	0.857142857	1.991666667	0.4625	18	female	0.075	Indonesia	198
0.8	emotion2	3	islam	3	0.4	0.343544601	0.5375	18	female	0.075	Indonesia	199
0.4	emotion2	3	islam	2	1	2.102369014	0.5375	18	female	0.075	Indonesia	200
0.8	emotion2	3	islam	2	1	2.040375587	0.575	18	female		Indonesia	201
1	emotion2	3	christianism		0.571428571	3.031151174	0.485714286	18	female		Indonesia	202
0.4	emotion2	3	islam	2	0.8	3.413544601	0.4875	19	male		Indonesia	203
0.8	emotion2	3	christianism	2	0.857142857	4.435211268	0.2375	19	male		Indonesia	204
0.6	emotion2	3	islam	2	0.8	3.693544601	0.6	19	male	0.05	Indonesia	205
0.2	emotion2	3	islam	2	1	2.755633803	0.5875	19	female	0.025	Indonesia	206
0.4	emotion2	3	christianism	2	0.4	2.072042254	0.5625	18	female		Indonesia	207
0.4	emotion2	3	christianism	2	0.857142857	1.303544601	0.6875	20	female	0.05	Indonesia	208
0.4	emotion2	3	islam	2	0	0.74870892	0.525	21	male		Indonesia	209
0.2	emotion2	3	christianism	2	0	1.64741784	0.55	22	female		Indonesia	210
0.6	emotion2	3	islam	2	1	1.143755869	0.625	21	female		Indonesia	211
1	emotion2	3	islam		0.6	2.237089202	0.5625	19	female		Indonesia	212
0.8	emotion2	3	islam		0.6	2.474295775	0.6875	18	female		Indonesia	213
0.8	emotion2	3	islam		0.857142857	2.324793427	0.5375	19	male		Indonesia	214
0.6	emotion2	3	islam	2	0.6	1.926877934	0.5125	18	male	0.05	Indonesia	215
0.8	emotion2	3	islam		0.4	1.516666667	0.525	18	male		Indonesia	216
0.8	emotion2	3	islam	4	0.6	2.149460094	0.55	24	female		Indonesia	217
0.2	emotion2	3	islam	2	0.75	3.324295775	0.4875	20	female	0.00004	Indonesia	218
1	emotion2	3	islam		0.6	1.558215962	0.575	19	female		Indonesia	219
0.4	emotion2	3	islam	2	0.6	1.585211268	0.5125	18	female		Indonesia	220
1	emotion2	3	islam	2	0.833333333	1.06370892	0.5875	19	male		Indonesia	221
0.8	emotion2	3	christianism	2	1	3.322300469	0.525	19	female	0.05	Indonesia	222
0.6	emotion2	3	christianism	1	0.857142857	1.57241784	0.5875	18	male		Indonesia	223
0.8	emotion2	3	christianism		0.428571429	2.940751174	0.525	19	female		Indonesia	224
0.6	emotion2	3	christianism	2	0.8	1.800375587	0.5875	18	female	0.05	Indonesia	225
1	emotion2	3	islam	1	0.857142857	1.887793427	0.5125	19	female		Indonesia	226
1	emotion2	3	islam	2	0.6	1.529460094	0.5	18	female		Indonesia	227
0.8	emotion2	3	christianism	3	1	1.976877934	0.5875	33	female		Indonesia	228
0.8	emotion2	3	christianism	2	0.4	1.551173709	0.5625	23	female		Indonesia	229
0.6	emotion2	3	christianism	3	0.8	2.130751174	0.625	21	male	0.2	Indonesia	230
0.6	emotion2	3	islam	1	0.4	2.345422535	0.7	18	male	0.075	Indonesia	231
0.6	emotion2	3	islam	5	0.6	0.503169014	0.5875	18	female		Indonesia	232
1	emotion2	3	islam	2	0.857142857	2.158544601	0.6	18	female		Indonesia	233
0.8	emotion2	3	islam	2	0.857142857	1.756629108	0.5125	18	female		Indonesia	234
0.6	emotion2	3	christianism	1	0.2	1.500211268	0.5	19	female	0.075	Indonesia	235
0.4	emotion2	3	christianism	1	0.857142857	3.868779343	0.5125	18	female		Indonesia	236
0.6	emotion2	3	islam		1	0.525	0.575	19	male		Indonesia	237
0.6	emotion2	3	christianism	2	1	1.125	0.55	18	male		Indonesia	238
0.8	emotion2	3	islam	2	0.4	1.41	0.6	18	male		Indonesia	239
0.2	emotion2	3	christianism	2	0.571428571	1.25870892	0.65	19	female	0.075	Indonesia	240
0.6	emotion2	3	christianism	2	0.857142857	3.420211268	0.325	17	female	0.075	Indonesia	241
0.4	emotion2	3	islam	2	1	1.360422535	0.6125	22	male		Indonesia	242
0.4	emotion2	3	islam	1	0.6	2.441084507	0.6	21	male		Indonesia	243
0.6	emotion2	3	islam	1	0.6	1.437300469	0.6375	18	female	0.35	Indonesia	244
0.4	emotion2	3	islam		0	0.924084507	0.6625	18	female	0.075	Indonesia	245
1	emotion2	3	islam	2	0.714285714	0.760211268	0.575	20	female		Indonesia	246
0.8	emotion2	3	islam	3	0.714285714	2.479460094	0.6	19	female		Indonesia	247
0.6	emotion2	3	islam	2	0.4	1.32	0.6	19	female		Indonesia	248
1	emotion2		christianism	1	0.571428571	2.005751174	0.4375	18	female	0.3	Spain	249
1	emotion2	3	none	1	1	0.947629108	0.4875	19	male	0.35	Spain	250
0.6	emotion2	3	christianism	1	1	0.724726761	0.55	23	female		Spain	251
0.6	emotion2	3	none	1	0.857142857	0.900211268	0.5375	18	female		Spain	252
0.6	emotion2	3	christianism	1	0.8	3.947089202	0.275	20	male	0.5	Spain	253
0.4	emotion2	3	none		1	2.055633803	0.575	19	male	0.216666667	Spain	254
0.8	emotion2	3	christianism		0.8	2.440871362	0.5	17	male	0.416666667	Spain	255
0.4	emotion2	3	christianism	1	0.8	1.23741784	0.55	21	male		Spain	256
1	emotion2	3	christianism	2	0.8	0.466666667	0.5	18	female	0.5	Spain	257
1	emotion2	3	none	1	0.6	1.761877934	0.55	17	male	0.333333333	Spain	258
0.8	emotion2	3	christianism	1	0.857142857	1.73984507	0.4875	18	male		Spain	259
0.4	emotion2	3	christianism	1	0.428571429	1.936531455	0.425	19	male	0.3	Spain	260
0.4	emotion2	3	none	1	1	0.999242254	0.5625	20	male		Spain	261
1	emotion2	3	none	1	0.6	1.01870892	0.375	18	male		Spain	262
0.8	emotion2	3	christianism	1	0.8	1.876877934	0.5	19	male	0.333333333	Spain	263
1	emotion2	3	none	1	1	2.272300469	0.5875	23	female		Spain	264
0.6	emotion2	3	christianism	1	0.857142857	1.07870892	0.5875	18	female	0.216666667	Spain	265
1	emotion2	3	none	1	0.5	1.184084507	0.5625	18	male	0.5	Spain	266
1	emotion2	3	christianism	1	1	1.659155869	0.725	18	female	0.066666667	Spain	267
0.6	emotion2	3	other	1	0.8	0.97870892	0.48	17	male	0.416666667	Spain	268
0.6	emotion2	3	christianism	1	1	1.275835681	0.55	19	male	0.333333333	Spain	269
0.6	emotion2	3	none	1	0.8	1.423666667	0.425	19	male	0.75	Spain	270
0.2	emotion2	3	none	1	1	0.675460094	0.7	20	male	0.3	Spain	271
0.4	emotion2	3	christianism	1	0.8	2.019460094	0.5125	18	male	0.005	Spain	272
0.8	emotion2			1	0.6	1.505211268	0.642857143				Spain	273
0.8	emotion2	3	none	1	0.857142857	0.541666667	0.7125	21	male		Spain	274
0.8	emotion2	3	christianism	1	0.857142857	2.124586854	0.4625	19	male		Spain	275
0.2	emotion2	3	none	1	0.714285714	0.44370892	0.675	18	male		Spain	276
0.8	emotion2	4	none	1	1	0.915211268	0.4875	28	female	0.066666667	Spain	277
0.8	emotion2	3	none	1	0.8	1.220375587	0.5375	19	male	0.183333333	Spain	278
0.8	emotion2	3	none	2	1	1.059084507	0.6	19	male	0.169166667	Spain	279
0.6	emotion2	4	christianism	1	0.714285714	1.795422535	0.4625	66	male		Spain	280
0.8	emotion2	3	none	1	1	1.343920188	0.5125	20	male	0.333333333	Spain	281
1	emotion2	4	christianism	2	0.857142857	1.42741784	0.425	56	male	0.383333333	Spain	282
0.8	emotion2			1	0.8	1.778544601	0.6125				Spain	283
1	emotion2	4	none	1	1	1.547089202	0.475	25	male	0.25	Spain	284
0.6	emotion2	4	christianism	1	0.4	1.576666667	0.493333333	59	male	0.5	Spain	285
0.4	emotion2	3	none	1	0.714285714	1.229084507	0.6625	19	male		Spain	286
0.2	emotion2			1	0.714285714	0.984671362	0.45				Spain	287
0.6	emotion2	3	none	1	0.857142857	1.467569014	0.65	20	male		Spain	288
1	emotion2	3	christianism	1	0.8	1.355022535	0.5125	18	male		Spain	289
0.6	emotion2	3	none	1	0.714285714	0.961126761	0.475	21	female		Spain	290
0.6	emotion2			1	0.8	1.402042254	0.475				Spain	291
0.8	emotion2	3	none	1	0.714285714	0.54870892	0.75	18	male		Spain	292
0.2	emotion2	3	christianism	1	0.2	2.117511737	0.4125	23	male	0.166666667	Spain	293
0.8	emotion2	3	none	1	0.6	1.165586854	0.6625	19	female	0.166666667	Spain	294
0.6	emotion2	3	none	1	0.857142857	2.535211268	0.525	18	female		Spain	295
0.8	emotion2	3	none	1	0.6	2.101877934	0.525	18	female	0.025	Spain	296
0.6	emotion2	3	christianism	1	0.8	1.464084507	0.525	19	male		Spain	297
1	emotion2	3	none	1	0.8	1.244422535	0.475	18	female	0.316666667	Spain	298
0.2	emotion2	3	christianism	1	0.857142857	0.942169014	0.5625	21	female		Spain	299
0.6	emotion2	3	buddhism.induism	2	0.8	2.076084507	0.5875	18	female	0.333333333	Spain	300
1	emotion2	3	none	1	0.6	0.849295775	0.6	18	female	0.333333333	Spain	301
1	emotion2	5	christianism	1	0.714285714		0.4375	55	male		Spain	302
0.8	emotion2	3	none	1	0.714285714	1.029751174	0.5	18	female	0.5	Spain	303
0.8	emotion2	3	none	1	1	2.287089202	0.45	18	female	0.333333333	Spain	304
0.8	emotion2	3		1	0.6	0.879884507	0.55	18	female		Spain	305
0.6	emotion2	3	none	1	0.857142857	0.724084507	0.575	18	female		Spain	306
0.8	emotion2	4	christianism	1	1	2.643022535	0.4875	24	female	0.333333333	Spain	307
0.6	emotion2	3	christianism	1	0.6	1.585211268	0.5625	18	male		Spain	308
1	emotion2	3	christianism	1	0.6	1.403755869	0.65	20	female		Spain	309
1	emotion2	3	christianism	2	0.8	0.933333333	0.5125	20	male	0.2	Spain	310
0.8	emotion2	3	christianism	1	0.857142857	1.689671362	0.5125	18	male	0.25	Spain	311
0.6	emotion2		none	1	0.571428571	1.13470892	0.6875	18	male		Spain	312
0.4	emotion2	3	none	1	0.857142857	1.712355869	0.575	19	female	0.2	Spain	313
0.8	emotion2	3	none	1	1	1.243779343	0.55	18	female		Spain	314
0.6	emotion2	3	none	1	0.857142857	1.815962441	0.45	18	female	0.5	Spain	315
0.8	emotion2	3	none	1	0.8	1.308920188	0.6125	18	female		Spain	316
0.6	emotion2	3	christianism	1	0.8	1.830126761	0.5375	19	male	0.833333333	Spain	317
0.4	emotion2			1	0.2	0.366666667	0.52				Spain	318
0.6	emotion2	3	none	1	1	0.920422535	0.6125	18	female	1	Spain	319
0.2	emotion2	3	none	1	0.571428571	1.764084507	0.75	18	male	0.04	Spain	320
0.6	emotion2	3	christianism	1	0.8	1.821126761	0.4875	18	male		Spain	321
0.6	emotion2	3	christianism	1	0.857142857	1.213755869	0.4625	18	female		Spain	322
0.8	emotion2	3	christianism	1	0.8	0.862089202	0.5375	18	female		Spain	323
0.4	emotion2	3	none	1	1	1.160422535	0.6625	18	female		Spain	324
0.4	emotion2	3	christianism	1	0.8	1.558889202	0.55	18	female	0.25	Spain	325
0.8	emotion2	3	none	1	1	1.175586854	0.525	18	female		Spain	326
0.6	emotion2	3	none	1	0.714285714	1.201126761	0.6625	18	female	0.083333333	Spain	327
0.8	emotion2	3	none	1	1	1.189460094	0.5375	18	female	0.183333333	Spain	328
0.6	emotion2	3	none	1	0.857142857	1.061502347	0.5375	19	female	0.066666667	Spain	329
0.6	emotion2	3	christianism	1	0.8	1.116126761	0.625	19	female		Spain	330
0.8	emotion2	3	christianism	1	0.8	1.580633803	0.575	23	male		Spain	331
0.6	emotion2	3		1	0.857142857	1.04741784	0.7375	18	female		Spain	332
0.6	emotion2			1	0.714285714	1.712089202	0.575				Spain	333
1	emotion2	3	none	1	0.8	1.606338028	0.6625	19	female		Spain	334
0.8	emotion2	3		2	1	2.069178404	0.5375	19	female	0.666666667	Spain	335
0.6	emotion2	3	none	1	1	0.988920188	0.55	19	female		Spain	336
1	emotion2	3	none	1	0.571428571	2.768544601	0.6	18	male		Spain	337
0.6	emotion2	3	christianism	1	1	1.453755869	0.6	22	female	0.233333333	Spain	338
1	emotion2	3	christianism	1	0.714285714	2.061666667	0.3875	19	female		Spain	339
1	emotion2	3	none	1	0.714285714	1.779835681	0.575	18	female		Spain	340
0.6	emotion2	3	none	1	0.714285714	2.867089202	0.5375	20	male	0.666666667	Spain	341
0.8	emotion2	3	none	1	0.714285714	2.845633803	0.5375	18	female		Spain	342
0.4	emotion2	3	christianism	1	0.857142857	1.296822535	0.475	18	female	0.416666667	Spain	343
0.6	emotion2	3	none	1	0.8	2.031173709	0.5	18	male		Spain	344
1	emotion2	3	none	1	1	1.163775587	0.45	18	male	0.616666667	Spain	345
0.4	emotion2	3		1	0.571428571	1.727253521	0.4375	18	male		Spain	346
1	emotion2	3	none	1	0.857142857	1.183793427	0.5	21	male	0.133333333	Spain	347
0.6	emotion2		other	1	1	1.748155869	0.5875	24	male	0.05	Spain	348
0.8	emotion2	3	christianism	1	1	1.535538028	0.575	21	female	0.25	Spain	349
0.8	emotion2	3	none	1	1	2.466126761	0.5	25	female	0.166666667	Spain	350
1	emotion2	5	christianism	1	0.714285714	1.179835681	0.5875	65	male	0.583333333	Spain	351
1	emotion2	3	christianism	1	1	0.594460094	0.5625	20	male		Spain	352
0.8	emotion2	3	none	1	0.857142857	1.079962441	0.5875	18	female	0.283333333	Spain	353
0.6	emotion2			1							Spain	354
0.8	emotion2		none	1	0.857142857	1.290798122	0.55	18	female		Spain	355
1	emotion2	4	none	2	1	0.77741784	0.4125	60	female	0.3	Spain	356
0.8	emotion2	3	none	4	1	0.607344601	0.6125	28	female		Brazil	357
0.4	emotion2										Brazil	358
0.6	emotion2			4							Brazil	359
0.4	emotion2	5	none	1	0.714285714	1.260751174	0.45	71	female	0.625	Brazil	360
0.6	emotion2	3	other	1	1	1.213500469	0.5125	19	female	0.05	Brazil	361
0.8	emotion2			3							Brazil	362
0.4	emotion2	4	none	2	1	0.561126761	0.55	24	female	0.0375	Brazil	363
0.8	emotion2	5	christianism	3	0.857142857	0.823544601	0.45	36	female	0.1	Brazil	364
0.4	emotion2	5	other	5	0.6	1.382511737	0.3375	78	male	0.2	Brazil	365
1	emotion2	3	none	2	0.857142857	0.907253521	0.6125	31	female	0.05	Brazil	366
1	emotion2	5		3	0.857142857	1.835877934	0.5	38	male	0.0625	Brazil	367
0.6	emotion2	5	none	1	0.6	1.140751174	0.475	38	female	0.15	Brazil	368
0.6	emotion2	3		2	0.857142857	1.412089202	0.5125	23	male	0.0375	Brazil	369
0.6	emotion2	3	none	1	0.857142857	1.07870892	0.625	26	female	0.0625	Brazil	370
0.6	emotion2	3	other	1	1	1.431555869	0.5125	53	male	0.1125	Brazil	371
0.8	emotion2	5	christianism	2	0.8	1.122629108	0.575	40	female	0.0002	Brazil	372
0.4	emotion2			2							Brazil	373
0.6	emotion2	5	christianism	5	1	1.315751174	0.55	59	male	0.175	Brazil	374
0.6	emotion2	5	none	3	1	0.588544601	0.575	29	female	0.055	Brazil	375
1	emotion2			2	1		0.575				Brazil	376
1	emotion2			2							Brazil	377
0.6	emotion2	4	none	1	0.6	0.760211268	0.5375	25	male	0.05	Brazil	378
0.8	emotion2	5	none	4	0.857142857	0.558544601	0.5	39	male	0.25	Brazil	379
0.8	emotion2	3	none	2	0.8	1.266822535	0.5625	26	female	0.0375	Brazil	380
1	emotion2	4	none	5	1	1.303755869	0.525	24	female	0.05	Brazil	381
0.6	emotion2	3	none	2	0.857142857	1.453755869	0.525	28	male	0.15	Brazil	382
0.8	emotion2	5	none	3	1	0.516877934	0.625	45	female	0	Brazil	383
1	emotion2	5	other	2	0.714285714	1.007511737	0.5125	35	female	0.075	Brazil	384
0.8	emotion2	5	none	2	0.6	1.65084507	0.375	79	female	0.375	Brazil	385
0.4	emotion2	3	none	4	0.6	1.294084507	0.725	19	male		Brazil	386
0.6	emotion2	3	none	1	1	1.847567136	0.3875	23	female		Brazil	387
0.4	emotion2	5	none	2	1	1.115211268	0.4	55	female	0.5	Brazil	388
0.6	emotion2	5	none	5	0.857142857	1.035289202	0.4875	29	female	0.055	Brazil	389
0.8	emotion2	3		1	1	1.069671362	0.625	58	male	0.1	Brazil	390
0.6	emotion2	4	none	4	1	0.824295775	0.3375	53	female	0.125	Brazil	391
0.8	emotion2	5	christianism	5	0.6	0.5	0.425	47	male	0.15	Brazil	392
0.6	emotion2	3	other	5	0.857142857	2.430422535	0.4625	53	female	0.15	Brazil	393
0.4	emotion2	3	none	2	0.857142857	0.650962441	0.6	27	male	0.0375	Brazil	394
0.2	emotion2	5	christianism	2	0.714285714	1.057793427	0.425	66	male	0.375	Brazil	395
0.6	emotion2	3	none	1	0.857142857	0.5	0.5625	62	female		Brazil	396
1	emotion2	5	christianism	1	1	1.046902347	0.4125	27	female	0.08	Brazil	397
1	emotion2	3	none	3	0.857142857	0.814555869	0.5125	36	female	0.225	Brazil	398
0.8	emotion2	5	none	1	0.714285714	1.392089202	0.3625	58	female	0.00025	Brazil	399
0.4	emotion2	4	christianism	3	0.857142857	1.211877934	0.4875	21	female		Brazil	400
0.8	emotion2	5	buddhism.induism	5	1	0.676155869	0.5875	48	male	0.25	Brazil	401
0.6	emotion2			3							Brazil	402
0.2	emotion2	4	none	3	0.6	1.823404695	0.4875	25	female	0.0375	Brazil	403
0.2	emotion2	3	none	1	0.714285714	0.884169014	0.5	25	female	0.2	Brazil	404
0.8	emotion2										Brazil	405
0.4	emotion2	3	none	4	1	1.070211268	0.506666667	27	female	0.0625	Brazil	406
0.6	emotion2			2							Brazil	407
0.8	emotion2	5	none	2	1	0.838169014	0.55	64	female	0.45	Brazil	408
0.8	emotion2	5	christianism	1	1	1.458169014	0.55	28	female	0.075	Brazil	409
0.4	emotion2	3	none	2	1	0.690586854	0.6125	19	female	0.02	Brazil	410
0.6	emotion2	5	none	1	1	0.950222535	0.4875	32	female	0.055	Brazil	411
1	emotion2										Brazil	412
1	emotion2	5	none	5	1	1.186178404	0.65	32	female	0.0575	Brazil	413
1	emotion2	3	none	2	1	0.517042254	0.575	32	male	0.035	Brazil	414
0.6	emotion2	3	none	2	0.75	1.264460094	0.5875	38	female	0.05	Brazil	415
1	emotion2	5	none	1	0.857142857	0.842089202	0.475	52	female	0.125	Brazil	416
0.4	emotion2	5	none	2	0.857142857	2.115422535	0.475	46	female	0.25	Brazil	417
0.8	emotion2	3	none	2	0.6	0.757253521	0.52	70	female	0.175	Brazil	418
0.4	emotion2			5	1		0.5375				Brazil	419
0.6	emotion2			1	1	0.486338028	0.5625		female		Brazil	420
0.6	emotion2	3	christianism	2	1	1.045422535	0.5	34	male	0.04	Brazil	421
0.8	emotion2			2							Brazil	422
0.4	emotion2	3	other	1	0.75	0.416666667	0.55	52	male		Brazil	423
0.4	emotion2	3	christianism	2	0.714285714	0.573333333	0.5125	59	male		Brazil	424
0.8	emotion2			2							Brazil	425
0.6	emotion2	4	none	5	0.857142857	0.52241784	0.575	30	female	0.1	Brazil	426
0.8	emotion2	4	none	2	0.857142857	0.375	0.65	79	female	0.25	Brazil	427
1	emotion2	5	none	2	0.857142857	1.091793427	0.55	31	male	0.055	Brazil	428
0.4	emotion2	3		2	1	0.86	0.5125	59	male		Brazil	429
1	emotion2	5	christianism	2	1	1.101440376	0.5375	31	male	0.05	Brazil	430
0.6	emotion2	5	none	5	0.714285714	1.182629108	0.5125	52	female	0.175	Brazil	431
0.4	emotion2	5	other	3	0.857142857	0.917089202	0.425	52	male	0.25	Brazil	432
1	emotion2	3	other	3	1	1.188920188	0.5625	26	female	0.045	Brazil	433
0.4	emotion2	4	other	2	1	1.260422535	0.5625	25	male	0.025	Brazil	434
0.6	emotion2	5	none	2	0.857142857	1.138356808	0.5	60	female	0.375	Brazil	435
0.2	emotion2	5	none	1	0.6	1.037534272	0.625	64	female	0.2	Brazil	436
0.6	emotion2	5	none	4	1	1.475822535	0.5875	52	male	0.5	Brazil	437
0.8	emotion2										Brazil	438
0.8	emotion2	5	christianism	2	0.6	0.910211268	0.65	62	male	0.25	Brazil	439
0.8	emotion2	5	christianism	3	1	0.954460094	0.6	39	female		Brazil	440
1	emotion2	5	other	2	0.857142857	1.662347418	0.4625	59	female	1	Brazil	441
0.6	emotion2	5	other	2	0.6	0.839084507	0.5	65	female	0.35	Brazil	442
0.4	emotion2	5	none	2	0.8	0.627889202	0.5125	65	male	0.475	Brazil	443
0.6	emotion2			1							Brazil	444
0.6	emotion2	5	none	2	1	1.900835681	0.5375	30	female	0.0875	Brazil	445
1	emotion2	3	other	5	1	1.506556808	0.475	46	male	0.075	Brazil	446
0.8	emotion2	4	none	1	1	1.982011268	0.525	57	male	0.15	Brazil	447
0.8	emotion2	5	none	1	1	1.242920188	0.575	57	female	0.275	Brazil	448
0.8	emotion2	4	other	2	1	0.881502347	0.4875	47	female	0.03	Brazil	449
0.6	emotion2	5	none	4	0.8	0.320751174	0.6	50	male	0.125	Brazil	450
0.8	emotion2	5	christianism	1	1	0.743755869	0.5375	66	male	0.15	Brazil	451
0.8	emotion2	5	none	1	0.714285714	0.991126761	0.45	39	female	0.05	Brazil	452
0.6	emotion2	5	none	3	1	1.783089202	0.4625	59	male	0.45	Brazil	453
0.8	emotion2										Brazil	454
0.4	emotion2										Brazil	455
0.4	emotion2	4	none	2	1	1.073755869	0.55	28	female		Brazil	456
0.4	emotion2	5	christianism	2	1	1.130422535	0.4625	48	female	0.25	Brazil	457
1	emotion2										Brazil	458
0.4	emotion2	5	none	3	1	1.025586854	0.475	50	male	0.25	Brazil	459
0.8	emotion2	5	buddhism.induism	2	1	1.554084507	0.475	56	female	0.0375	Brazil	460
0.4	emotion2			2							Brazil	461
0.8	emotion2	5	none	1	0.857142857	0.754642254	0.6	51	female	0.25	Brazil	462
1	emotion2			1							Brazil	463
0.6	emotion2	5	other	5	0.6	0.721126761	0.5125	35	female	0.175	Brazil	464
0.6	emotion2	5	none	3	1	1.404555869	0.45	56	male	0.1625	Brazil	465
0.6	emotion2	5	none	2	0.714285714	1.05741784	0.6	42	female	0.25	Brazil	466
0.4	emotion2			4							Brazil	467
0.6	emotion2										Brazil	468
0.4	emotion2	5	none	2	0.857142857	1.036877934	0.525	56	male	0.5	Brazil	469
0.2	emotion2	5	none	2	1	0.703169014	0.5	48	female	0.2	Brazil	470
1	emotion2	3	none	4	1	1.653311737	0.6125	25	male	0.067	Brazil	471
0.6	emotion2			2							Brazil	472
0.8	emotion2	5	none	5	1	1.227089202	0.6	42	female	0.0375	Brazil	473
0.8	emotion2	4	christianism	1	0.6	1.472089202	0.5125	23	female	0.025	Brazil	474
0.8	emotion2	5	none	1	0.8	1.94084507	0.4375	38	female	0.225	Brazil	475
0.8	emotion2	5	none	2	1	1.280751174	0.5	49	male	0.3	Brazil	476
0.6	emotion2										Brazil	477
1	emotion2	3	none	3	1	1.543004695	0.6	25	female	0.075	Brazil	478
0.4	emotion2	3	none	5	0.857142857	1.648920188	0.475	52	male	0.75	Brazil	479
0.6	emotion2	5	none	2	0.857142857	0.718544601	0.6625	69	male	0.125	Brazil	480
0.8	emotion2	3		3	0.857142857	0.333333333	0.4	47	female	0.05	Brazil	481
1	emotion2										Brazil	482
1	emotion2	5	christianism	4	1	1.091666667	0.525	51	female	0.225	Brazil	483
	emotion2	5	other	4	1	1.935477934	0.55	58	female	0.625	Brazil	484
1	emotion2		none	2	1	0.644684507	0.45		male		Brazil	485
0.4	emotion2	5	none	2	1	1.204600939	0.4375	29	male	0.055	Brazil	486
1	emotion2			1							Brazil	487
0.8	emotion2	3	none	2	1	2.627934272	0.5125	28	male	0.02	Brazil	488
0.6	emotion2	5	other	4	0.75	3.960233803	0.275	49	male	0.3	Brazil	489
1	emotion2	3	none	1	1	1.343333333	0.4375	28	female		Brazil	490
1	emotion2			5							Brazil	491
0.8	emotion2	3	christianism	2	0.8	0.451211268	0.52	39	female	0.075	Brazil	492
0.8	emotion2			2							Brazil	493
0.4	emotion2	5	christianism	2	1	0.984955869	0.4625	37	female	0.145	Brazil	494
0.6	emotion2	3	christianism	2	0.6	1.833934272	0.6	65	female	0.1	Brazil	495
0.6	emotion2			2							Brazil	496
0.4	emotion2										Brazil	497
0.2	emotion2	5	christianism	4	0.6	1.265633803	0.5625	37	female	0.2	Brazil	498
0.6	emotion2	5	none		1	1.442511737	0.3875	42	female	0.25	Brazil	499
0.8	emotion2			1							Brazil	500
0.6	emotion2	5	none	1	0.714285714	1.129084507	0.45	49	female	0.5	Brazil	501
0.2	emotion2			2							Brazil	502
0.8	emotion2	5	christianism	1	0.6	0.950000939	0.425	35	female	0.25	Brazil	503
0.6	emotion2	5	other	1	1	0.77530892	0.45	71	female	0.2	Brazil	504
0.8	emotion2	5	none	3	0.8	1.542578404	0.4125	53	female	0.325	Brazil	505
0.8	emotion2	5	none	4	0.857142857	1.676338028	0.475	51	male	0.1	Brazil	506
1	emotion2	3	none	2	0.8	1.531877934	0.533333333	28	male	0.055	Brazil	507
0.6	emotion2	3	none	2	1	1.497840376	0.475	26	female	0.055	Brazil	508
0.6	emotion2	5	none	4	0.6	0.940422535	0.4125	52	female		Brazil	509
1	emotion2	3	christianism	4	1	0.964835681	0.675	70	female	0.875	Brazil	510
0.6	emotion2			1							Brazil	511
0.4	emotion2	3	christianism	2	0.6	1.375600939	0.625	65	female	0.1	Brazil	512
0.6	emotion2	4	buddhism.induism	2	1	3.007793427	0.575	24	male	0.148148148	Malaysia	513
1	emotion2			3							Malaysia	514
0.8	emotion2	4	islam	2	0.8	1.615151174	0.6625	21	female	0.055555556	Malaysia	515
0.6	emotion2	3	none	3	0.714285714	0.771189671	0.625	23	male	0.037037037	Malaysia	516
0.8	emotion2	4	buddhism.induism	2	0.8	2.148920188	0.45	22	male	0.296296296	Malaysia	517
[truncated: 3,929 more rows]
