# Supplementary material for: Experience with animals, religion, and social integration predict anthropomorphism across five countries
Source: iScience. 2025 Jun 18;28(7):112693. doi: 10.1016/j.isci.2025.112693 (PMC12432846; doi:10.1016/j.isci.2025.112693)
Supplement: Document S2. Datasets and R script used in this study — Script: R script to analyze the data with a modeling approach. Data S1: Raw experimental data for Models 1 to 5. Data S2: Raw experimental data for Model 6. [file mmc2.zip › Script.txt]

library(glmmTMB)
library(emmeans)

setwd("C:/Users/...")
   
###  MODELS 1-5
xdata=read.table(file="Dataset.Models1-5.txt",header=T,sep="\t", na.strings = "")
ndata <- na.omit(xdata)

#z-transform continuous predictors, transform proportions
z.experience.animals=as.vector(scale(ndata$experience.animals))
z.social.integration=as.vector(scale(ndata$social.integration))
z.allo.idio=as.vector(scale(ndata$allo.idio))
z.age=as.vector(scale(ndata$age))
z.income=as.vector(scale(ndata$income))

ndata$freew=(ndata$free.will*(nrow(ndata) - 1) + 0.5)/nrow(ndata)
hist(ndata$freew)
ndata$inten=(ndata$intention*(nrow(ndata) - 1) + 0.5)/nrow(ndata)
hist(ndata$inten)
ndata$consc=(ndata$consciousness*(nrow(ndata) - 1) + 0.5)/nrow(ndata)
hist(ndata$consc)
ndata$tmind=(ndata$mind*(nrow(ndata) - 1) + 0.5)/nrow(ndata)
hist(ndata$tmind)
ndata$emoti=(ndata$emotions*(nrow(ndata) - 1) + 0.5)/nrow(ndata)
hist(ndata$emoti)


### Model 1: free will 

# full model
full.freew=glmmTMB(freew ~ monkey.not * 
	(formal.education + religion + exposure.monkey + z.experience.animals + z.social.integration + z.allo.idio) + 
	z.age + gender + z.income + (1|country/sub), data=ndata, family="beta_family")

# null model and full-null comparison
null.freew=glmmTMB(freew ~ 
	z.age + gender + z.income + (1|country/sub), data=ndata, family="beta_family")
anova(full.freew, null.freew, test="Chisq")

# significance test for single predictors (after removal of non-significant interactions)
drop1(full.freew, test="Chisq") 
full.freew2=glmmTMB(freew ~ monkey.not + 
	formal.education + religion + exposure.monkey + z.experience.animals + z.social.integration + z.allo.idio + 
	z.age + gender + z.income + (1|country/sub), data=ndata, family="beta_family")
drop1(full.freew2, test="Chisq")

# estimates and confidence intervals
summary(full.freew2)
round(confint(full.freew2),digits=2)


### Model 2: intention

# full model
full.inten=glmmTMB(inten ~ monkey.not * 
	(formal.education + religion + exposure.monkey + z.experience.animals + z.social.integration + z.allo.idio) + 
	z.age + gender + z.income + (1|country/sub), data=ndata, family="beta_family")

# null model and full-null comparison
null.inten=glmmTMB(inten ~ 
	z.age + gender + z.income + (1|country/sub), data=ndata, family="beta_family")
anova(full.inten, null.inten, test="Chisq")

# significance test for single predictors (after removal of non-significant interactions)
drop1(full.inten, test="Chisq") 
full.inten2=glmmTMB(inten ~ monkey.not + 
	formal.education + religion + exposure.monkey + z.experience.animals + z.social.integration + z.allo.idio + 
	z.age + gender + z.income + (1|country/sub), data=ndata, family="beta_family")
drop1(full.inten2, test="Chisq")

# estimates and confidence intervals
summary(full.inten2)
round(confint(full.inten2),digits=2)


### Model 3: consciousness

# full model
full.consc=glmmTMB(consc ~ monkey.not * 
	(formal.education + religion + exposure.monkey + z.experience.animals + z.social.integration + z.allo.idio) + 
	z.age + gender + z.income + (1|country/sub), data=ndata, family="beta_family")
	
# null model and full-null comparison
null.consc=glmmTMB(consc ~ 
	z.age + gender + z.income + (1|country/sub), data=ndata, family="beta_family")
anova(full.consc, null.consc, test="Chisq")

# significance test for single predictors (after removal of non-significant interactions)
drop1(full.consc, test="Chisq")
full.consc2=glmmTMB(consc ~ monkey.not + 
	formal.education + religion + exposure.monkey + z.experience.animals + z.social.integration + z.allo.idio + 
	z.age + gender + z.income + (1|country/sub), data=ndata, family="beta_family")
drop1(full.consc2, test="Chisq")

# estimates and confidence intervals
summary(full.consc2)
round(confint(full.consc2),digits=2)

# post-hoc tests
emmeans (full.consc2, pairwise ~ monkey.not|religion, type="response")


### Model 4: mind 

# full model
full.tmind=glmmTMB(tmind ~ monkey.not * 
	(formal.education + religion + exposure.monkey + z.experience.animals + z.social.integration + z.allo.idio) + 
	z.age + gender + z.income + (1|country/sub), data=ndata, family="beta_family")

# null model and full-null comparison
null.tmind=glmmTMB(tmind ~ 
	z.age + gender + z.income + (1|country/sub), data=ndata, family="beta_family")
anova(full.tmind, null.tmind, test="Chisq")

# significance test for single predictors (after removal of non-significant interactions)
drop1(full.tmind, test="Chisq") 
full.tmind2=glmmTMB(tmind ~ monkey.not + 
	formal.education + religion + exposure.monkey + z.experience.animals + z.social.integration + z.allo.idio + 
	z.age + gender + z.income + (1|country/sub), data=ndata, family="beta_family")
drop1(full.tmind2, test="Chisq")

# estimates and confidence intervals
summary(full.tmind2)
round(confint(full.tmind2),digits=2)

# post-hoc tests
emmeans (full.tmind2, pairwise ~ monkey.not|religion, type="response")


### Model 5: emotions 

# full model
full.emoti=glmmTMB(emoti ~ monkey.not *
	(formal.education + religion + exposure.monkey + z.experience.animals + z.social.integration + z.allo.idio) + 
	z.age + gender + z.income + (1|country/sub), data=ndata, family="beta_family")
	
# null model and full-null comparison
null.emoti=glmmTMB(emoti ~ 
	z.age + gender + z.income + (1|country/sub), data=ndata, family="beta_family")
anova(full.emoti, null.emoti, test="Chisq")

# significance test for single predictors (after removal of non-significant interactions)
drop1(full.emoti, test="Chisq") 
full.emoti2=glmmTMB(emoti ~ monkey.not + 
	formal.education + religion + exposure.monkey + z.experience.animals + z.social.integration + z.allo.idio + 
	z.age + gender + z.income + (1|country/sub), data=ndata, family="beta_family")
drop1(full.emoti2, test="Chisq")

# estimates and confidence intervals
summary(full.emoti2)
round(confint(full.emoti2),digits=2)


### MODEL 6 
xdata=read.table(file="Dataset.Model6.txt",header=T,sep="\t", na.strings = "")
ndata <- na.omit(xdata)

#z-transform continuous predictors, transform proportions
ndata$trait=as.factor(ndata$anthro.trait)
z.experience.animals=as.vector(scale(ndata$experience.animals))
z.social.integration=as.vector(scale(ndata$social.integration))
z.allo.idio=as.vector(scale(ndata$allo.idio))
z.age=as.vector(scale(ndata$age))
z.income=as.vector(scale(ndata$income))

ndata$anthro=(ndata$anthro.score*(nrow(ndata) - 1) + 0.5)/nrow(ndata)
hist(ndata$anthro)

### Model 6: anthropomorphism toward monkeys 

# full model
full.anthro=glmmTMB(anthro ~ trait * 
	(formal.education + religion + exposure.monkey + z.experience.animals + z.social.integration + z.allo.idio) + 
	z.age + gender + z.income + (1|country/sub), data=ndata, family="beta_family")

# null model and full-null comparison
null.anthro=glmmTMB(anthro ~ 
	z.age + gender + z.income + (1|country/sub), data=ndata, family="beta_family")
anova(full.anthro, null.anthro, test="Chisq")

# significance test for single predictors (after removal of non-significant interactions)
drop1(full.anthro, test="Chisq") 
full.anthro2=glmmTMB(anthro ~ trait * (religion + exposure.monkey) + 
	(formal.education + z.experience.animals + z.social.integration + z.allo.idio) + 
	z.age + gender + z.income + (1|country/sub), data=ndata, family="beta_family")
drop1(full.anthro2, test="Chisq")

# estimates and confidence intervals
summary(full.anthro2)
round(confint(full.anthro2),digits=2)

# post-hoc tests
emmeans (full.anthro2, pairwise ~ religion|trait, type="response", rg.limit = 11000)
emmeans (full.anthro2, pairwise ~ exposure.monkey|trait, type="response", cov.reduce = range, rg.limit=11000)
emmeans (full.anthro2, pairwise ~ z.experience.animals|trait, type="response", cov.reduce = range, rg.limit=11000)
emmeans (full.anthro2, pairwise ~ z.social.integration|trait, type="response", cov.reduce = range, rg.limit=11000)
